# Supplementary material for: Graphical Aids to the Estimation and Discrimination of Uncertain Numerical Data
Source: PLoS One. 2015 Oct 27;10(10):e0141271. doi: 10.1371/journal.pone.0141271 (PMC4634229; doi:10.1371/journal.pone.0141271)
Supplement: S1 File — (ZIP) [file pone.0141271.s001.zip]

Archive with 10 entries (7 files):
- data/
- data/discrimination.csv
- __MACOSX/
- __MACOSX/data/
- __MACOSX/data/._discrimination.csv
- data/estimation.csv
- __MACOSX/data/._estimation.csv
- data/metadata.txt
- __MACOSX/data/._metadata.txt
- __MACOSX/._data
