# Supplementary material for: Graphical Aids to the Estimation and Discrimination of Uncertain Numerical Data
Source: PLoS One. 2015 Oct 27;10(10):e0141271. doi: 10.1371/journal.pone.0141271 (PMC4634229; doi:10.1371/journal.pone.0141271)
Supplement: S1 File — (ZIP) [file pone.0141271.s001.zip › data/discrimination.csv]

user_id	stimulus_type	left_value	right_value	discrimination_value	true_discrimination	correct	weber_fraction	user_confidence	real_num2
1001	Random	19	57	1	1	Yes	2	High	19
1001	Hybrid	73	83	0	1	No	0.14	Low	19
1001	Hybrid	68	61	0	0	Yes	0.11	Low	19
1001	Regular	40	37	0	0	Yes	0.08	High	19
1001	Hybrid	19	23	1	1	Yes	0.21	Low	19
1001	Regular	91	80	0	0	Yes	0.14	High	19
1001	Hybrid	73	85	1	1	Yes	0.16	Medium	19
1001	Random	41	37	0	0	Yes	0.1	Low	19
1001	Hybrid	91	80	0	0	Yes	0.14	Low	19
1001	Random	91	80	0	0	Yes	0.14	Low	19
1001	Random	37	45	1	1	Yes	0.21	Medium	19
1001	Random	79	73	0	0	Yes	0.08	Medium	19
1001	Hybrid	37	42	0	1	No	0.14	Low	19
1001	Hybrid	66	61	0	0	Yes	0.08	Medium	19
1001	Hybrid	79	73	0	0	Yes	0.08	Low	19
1001	Random	76	91	1	1	Yes	0.2	Low	19
1001	Regular	41	37	0	0	Yes	0.1	High	19
1001	Random	37	42	1	1	Yes	0.14	Low	19
1001	Regular	12	37	1	1	Yes	2.08	High	19
1001	Regular	19	57	1	1	Yes	2	High	19
1001	Random	73	24	0	0	Yes	2.04	High	19
1001	Regular	19	20	1	1	Yes	0.05	High	19
1001	Hybrid	76	91	1	1	Yes	0.2	Medium	19
1001	Regular	90	91	1	1	Yes	0.1	High	19
1001	Random	20	61	1	1	Yes	2.05	High	19
1001	Random	91	78	0	0	Yes	0.16	Medium	19
1001	Hybrid	90	91	1	1	Yes	0.1	Low	19
1001	Random	73	88	1	1	Yes	0.21	Medium	19
1001	Random	61	71	1	1	Yes	0.16	Low	19
1001	Hybrid	43	37	0	0	Yes	0.16	Low	19
1001	Hybrid	12	37	1	1	Yes	2.08	High	19
1001	Hybrid	19	20	0	1	No	0.05	Low	19
1001	Random	73	83	1	1	Yes	0.14	Low	19
1001	Regular	61	70	1	1	Yes	0.14	High	19
1001	Hybrid	19	22	1	1	Yes	0.15	Low	19
1001	Regular	37	42	1	1	Yes	0.14	High	19
1001	Regular	43	37	0	0	Yes	0.16	High	19
1001	Regular	73	83	1	1	Yes	0.14	High	19
1001	Hybrid	19	57	1	1	Yes	2	High	19
1001	Regular	73	82	1	1	Yes	0.12	High	19
1001	Regular	19	23	1	1	Yes	0.21	High	19
1001	Random	66	61	0	0	Yes	0.08	Medium	19
1001	Regular	79	73	0	0	Yes	0.08	High	19
1001	Random	19	20	0	1	No	0.05	Low	19
1001	Regular	68	61	0	0	Yes	0.11	High	19
1001	Regular	91	78	0	0	Yes	0.16	High	19
1001	Random	91	30	0	0	Yes	2.03	High	19
1001	Hybrid	20	61	1	1	Yes	2.05	High	19
1001	Random	99	91	0	0	Yes	0.08	Medium	19
1001	Hybrid	73	24	0	0	Yes	2.04	High	19
1001	Hybrid	41	37	0	0	Yes	0.1	Low	19
1001	Random	43	37	0	0	Yes	0.16	Low	19
1001	Random	90	91	1	1	Yes	0.1	Low	19
1001	Hybrid	61	71	1	1	Yes	0.16	Low	19
1001	Random	68	61	0	0	Yes	0.11	Low	19
1001	Regular	91	30	0	0	Yes	2.03	High	19
1001	Hybrid	91	30	0	0	Yes	2.03	High	19
1001	Regular	73	85	1	1	Yes	0.16	High	19
1001	Regular	66	61	0	0	Yes	0.08	High	19
1001	Hybrid	99	91	0	0	Yes	0.08	High	19
1001	Random	19	23	1	1	Yes	0.21	Low	19
1001	Hybrid	21	19	0	0	Yes	0.1	Low	19
1001	Regular	37	45	1	1	Yes	0.21	High	19
1001	Regular	21	19	0	0	Yes	0.1	High	19
1001	Random	40	37	0	0	Yes	0.08	Medium	19
1001	Regular	20	61	1	1	Yes	2.05	High	19
1001	Regular	73	88	1	1	Yes	0.21	High	19
1001	Hybrid	37	45	1	1	Yes	0.21	Medium	19
1001	Regular	73	24	0	0	Yes	2.04	High	19
1001	Random	73	85	0	1	No	0.16	Low	19
1001	Regular	76	91	1	1	Yes	0.2	High	19
1001	Random	19	22	1	1	Yes	0.15	Medium	19
1001	Random	12	37	1	1	Yes	2.08	High	19
1001	Regular	61	74	1	1	Yes	0.21	High	19
1001	Random	21	19	1	0	No	0.1	Medium	19
1001	Hybrid	91	78	0	0	Yes	0.16	High	19
1001	Hybrid	61	70	1	1	Yes	0.14	Low	19
1001	Random	73	82	1	1	Yes	0.12	Medium	19
1001	Regular	61	71	1	1	Yes	0.16	High	19
1001	Random	61	74	1	1	Yes	0.21	Medium	19
1001	Random	61	70	1	1	Yes	0.14	Medium	19
1001	Hybrid	73	88	1	1	Yes	0.21	Medium	19
1001	Hybrid	61	74	1	1	Yes	0.21	Medium	19
1001	Regular	19	22	1	1	Yes	0.15	High	19
1001	Hybrid	40	37	0	0	Yes	0.08	Medium	19
1001	Regular	99	91	0	0	Yes	0.08	High	19
1001	Hybrid	73	82	1	1	Yes	0.12	Medium	19
1002	Random	19	57	1	1	Yes	2	High	19
1002	Hybrid	73	83	1	1	Yes	0.14	High	19
1002	Hybrid	68	61	0	0	Yes	0.11	Medium	19
1002	Regular	40	37	0	0	Yes	0.08	High	19
1002	Hybrid	19	23	1	1	Yes	0.21	High	19
1002	Regular	91	80	0	0	Yes	0.14	High	19
1002	Hybrid	73	85	1	1	Yes	0.16	High	19
1002	Random	41	37	0	0	Yes	0.1	Medium	19
1002	Hybrid	91	80	0	0	Yes	0.14	High	19
1002	Random	91	80	0	0	Yes	0.14	Medium	19
1002	Random	37	45	1	1	Yes	0.21	Medium	19
1002	Random	79	73	0	0	Yes	0.08	High	19
1002	Hybrid	37	42	1	1	Yes	0.14	Medium	19
1002	Hybrid	66	61	0	0	Yes	0.08	Medium	19
1002	Hybrid	79	73	0	0	Yes	0.08	Low	19
1002	Random	76	91	1	1	Yes	0.2	High	19
1002	Regular	41	37	0	0	Yes	0.1	High	19
1002	Random	37	42	1	1	Yes	0.14	Low	19
1002	Regular	12	37	1	1	Yes	2.08	High	19
1002	Regular	19	57	1	1	Yes	2	High	19
1002	Random	73	24	0	0	Yes	2.04	High	19
1002	Regular	19	20	1	1	Yes	0.05	High	19
1002	Hybrid	76	91	1	1	Yes	0.2	Medium	19
1002	Regular	90	91	1	1	Yes	0.1	High	19
1002	Random	20	61	1	1	Yes	2.05	High	19
1002	Random	91	78	0	0	Yes	0.16	Low	19
1002	Hybrid	90	91	0	1	No	0.1	Low	19
1002	Random	73	88	1	1	Yes	0.21	Medium	19
1002	Random	61	71	1	1	Yes	0.16	Medium	19
1002	Hybrid	43	37	0	0	Yes	0.16	Low	19
1002	Hybrid	12	37	1	1	Yes	2.08	High	19
1002	Hybrid	19	20	1	1	Yes	0.05	Low	19
1002	Random	73	83	1	1	Yes	0.14	Low	19
1002	Regular	61	70	1	1	Yes	0.14	High	19
1002	Hybrid	19	22	1	1	Yes	0.15	Medium	19
1002	Regular	37	42	1	1	Yes	0.14	High	19
1002	Regular	43	37	0	0	Yes	0.16	High	19
1002	Regular	73	83	1	1	Yes	0.14	High	19
1002	Hybrid	19	57	1	1	Yes	2	High	19
1002	Regular	73	82	1	1	Yes	0.12	High	19
1002	Regular	19	23	1	1	Yes	0.21	High	19
1002	Random	66	61	0	0	Yes	0.08	Low	19
1002	Regular	79	73	0	0	Yes	0.08	High	19
1002	Random	19	20	0	1	No	0.05	Medium	19
1002	Regular	68	61	0	0	Yes	0.11	High	19
1002	Regular	91	78	0	0	Yes	0.16	High	19
1002	Random	91	30	0	0	Yes	2.03	High	19
1002	Hybrid	20	61	1	1	Yes	2.05	High	19
1002	Random	99	91	0	0	Yes	0.08	High	19
1002	Hybrid	73	24	0	0	Yes	2.04	High	19
1002	Hybrid	41	37	0	0	Yes	0.1	Medium	19
1002	Random	43	37	0	0	Yes	0.16	Low	19
1002	Random	90	91	1	1	Yes	0.1	Low	19
1002	Hybrid	61	71	1	1	Yes	0.16	Medium	19
1002	Random	68	61	0	0	Yes	0.11	Low	19
1002	Regular	91	30	0	0	Yes	2.03	High	19
1002	Hybrid	91	30	0	0	Yes	2.03	High	19
1002	Regular	73	85	1	1	Yes	0.16	High	19
1002	Regular	66	61	0	0	Yes	0.08	High	19
1002	Hybrid	99	91	0	0	Yes	0.08	High	19
1002	Random	19	23	1	1	Yes	0.21	Low	19
1002	Hybrid	21	19	0	0	Yes	0.1	Low	19
1002	Regular	37	45	1	1	Yes	0.21	High	19
1002	Regular	21	19	0	0	Yes	0.1	High	19
1002	Random	40	37	1	0	No	0.08	Low	19
1002	Regular	20	61	1	1	Yes	2.05	High	19
1002	Regular	73	88	1	1	Yes	0.21	High	19
1002	Hybrid	37	45	0	1	No	0.21	Medium	19
1002	Regular	73	24	0	0	Yes	2.04	High	19
1002	Random	73	85	1	1	Yes	0.16	Medium	19
1002	Regular	76	91	1	1	Yes	0.2	High	19
1002	Random	19	22	1	1	Yes	0.15	Medium	19
1002	Random	12	37	1	1	Yes	2.08	Medium	19
1002	Regular	61	74	1	1	Yes	0.21	High	19
1002	Random	21	19	0	0	Yes	0.1	Medium	19
1002	Hybrid	91	78	0	0	Yes	0.16	Medium	19
1002	Hybrid	61	70	1	1	Yes	0.14	High	19
1002	Random	73	82	1	1	Yes	0.12	Low	19
1002	Regular	61	71	1	1	Yes	0.16	High	19
1002	Random	61	74	1	1	Yes	0.21	Medium	19
1002	Random	61	70	1	1	Yes	0.14	Low	19
1002	Hybrid	73	88	1	1	Yes	0.21	High	19
1002	Hybrid	61	74	1	1	Yes	0.21	Medium	19
1002	Regular	19	22	1	1	Yes	0.15	High	19
1002	Hybrid	40	37	0	0	Yes	0.08	Low	19
1002	Regular	99	91	0	0	Yes	0.08	High	19
1002	Hybrid	73	82	1	1	Yes	0.12	Medium	19
1003	Random	19	57	1	1	Yes	2	High	19
1003	Hybrid	73	83	0	1	No	0.14	Low	19
1003	Hybrid	68	61	1	0	No	0.11	Low	19
1003	Regular	40	37	0	0	Yes	0.08	High	19
1003	Hybrid	19	23	1	1	Yes	0.21	Medium	19
1003	Regular	91	80	0	0	Yes	0.14	High	19
1003	Hybrid	73	85	1	1	Yes	0.16	Medium	19
1003	Random	41	37	0	0	Yes	0.1	Medium	19
1003	Hybrid	91	80	0	0	Yes	0.14	Medium	19
1003	Random	91	80	0	0	Yes	0.14	Medium	19
1003	Random	37	45	1	1	Yes	0.21	Medium	19
1003	Random	79	73	0	0	Yes	0.08	Medium	19
1003	Hybrid	37	42	1	1	Yes	0.14	Low	19
1003	Hybrid	66	61	0	0	Yes	0.08	Low	19
1003	Hybrid	79	73	0	0	Yes	0.08	Low	19
1003	Random	76	91	1	1	Yes	0.2	High	19
1003	Regular	41	37	0	0	Yes	0.1	High	19
1003	Random	37	42	1	1	Yes	0.14	Low	19
1003	Regular	12	37	1	1	Yes	2.08	High	19
1003	Regular	19	57	1	1	Yes	2	High	19
1003	Random	73	24	0	0	Yes	2.04	High	19
1003	Regular	19	20	1	1	Yes	0.05	High	19
1003	Hybrid	76	91	1	1	Yes	0.2	Medium	19
1003	Regular	90	91	1	1	Yes	0.1	High	19
1003	Random	20	61	1	1	Yes	2.05	High	19
1003	Random	91	78	0	0	Yes	0.16	Medium	19
1003	Hybrid	90	91	1	1	Yes	0.1	Low	19
1003	Random	73	88	1	1	Yes	0.21	Medium	19
1003	Random	61	71	1	1	Yes	0.16	Medium	19
1003	Hybrid	43	37	0	0	Yes	0.16	Medium	19
1003	Hybrid	12	37	1	1	Yes	2.08	High	19
1003	Hybrid	19	20	1	1	Yes	0.05	Medium	19
1003	Random	73	83	1	1	Yes	0.14	Low	19
1003	Regular	61	70	1	1	Yes	0.14	High	19
1003	Hybrid	19	22	1	1	Yes	0.15	Medium	19
1003	Regular	37	42	1	1	Yes	0.14	High	19
1003	Regular	43	37	0	0	Yes	0.16	High	19
1003	Regular	73	83	1	1	Yes	0.14	High	19
1003	Hybrid	19	57	1	1	Yes	2	High	19
1003	Regular	73	82	1	1	Yes	0.12	High	19
1003	Regular	19	23	1	1	Yes	0.21	High	19
1003	Random	66	61	0	0	Yes	0.08	Low	19
1003	Regular	79	73	0	0	Yes	0.08	High	19
1003	Random	19	20	0	1	No	0.05	Medium	19
1003	Regular	68	61	0	0	Yes	0.11	High	19
1003	Regular	91	78	0	0	Yes	0.16	High	19
1003	Random	91	30	0	0	Yes	2.03	High	19
1003	Hybrid	20	61	1	1	Yes	2.05	High	19
1003	Random	99	91	1	0	No	0.08	Medium	19
1003	Hybrid	73	24	0	0	Yes	2.04	High	19
1003	Hybrid	41	37	0	0	Yes	0.1	Medium	19
1003	Random	43	37	1	0	No	0.16	Low	19
1003	Random	90	91	0	1	No	0.1	Low	19
1003	Hybrid	61	71	1	1	Yes	0.16	Low	19
1003	Random	68	61	0	0	Yes	0.11	Low	19
1003	Regular	91	30	0	0	Yes	2.03	High	19
1003	Hybrid	91	30	0	0	Yes	2.03	High	19
1003	Regular	73	85	1	1	Yes	0.16	High	19
1003	Regular	66	61	0	0	Yes	0.08	High	19
1003	Hybrid	99	91	0	0	Yes	0.08	High	19
1003	Random	19	23	0	1	No	0.21	Medium	19
1003	Hybrid	21	19	0	0	Yes	0.1	Low	19
1003	Regular	37	45	1	1	Yes	0.21	High	19
1003	Regular	21	19	0	0	Yes	0.1	High	19
1003	Random	40	37	0	0	Yes	0.08	Low	19
1003	Regular	20	61	1	1	Yes	2.05	High	19
1003	Regular	73	88	1	1	Yes	0.21	High	19
1003	Hybrid	37	45	1	1	Yes	0.21	Medium	19
1003	Regular	73	24	0	0	Yes	2.04	High	19
1003	Random	73	85	1	1	Yes	0.16	Medium	19
1003	Regular	76	91	1	1	Yes	0.2	High	19
1003	Random	19	22	1	1	Yes	0.15	Medium	19
1003	Random	12	37	1	1	Yes	2.08	High	19
1003	Regular	61	74	1	1	Yes	0.21	High	19
1003	Random	21	19	0	0	Yes	0.1	Medium	19
1003	Hybrid	91	78	0	0	Yes	0.16	Medium	19
1003	Hybrid	61	70	1	1	Yes	0.14	Medium	19
1003	Random	73	82	1	1	Yes	0.12	Low	19
1003	Regular	61	71	1	1	Yes	0.16	High	19
1003	Random	61	74	1	1	Yes	0.21	Medium	19
1003	Random	61	70	1	1	Yes	0.14	Low	19
1003	Hybrid	73	88	1	1	Yes	0.21	Medium	19
1003	Hybrid	61	74	1	1	Yes	0.21	Low	19
1003	Regular	19	22	1	1	Yes	0.15	High	19
1003	Hybrid	40	37	0	0	Yes	0.08	Low	19
1003	Regular	99	91	0	0	Yes	0.08	High	19
1003	Hybrid	73	82	1	1	Yes	0.12	Medium	19
1004	Random	19	57	1	1	Yes	2	High	19
1004	Hybrid	73	83	1	1	Yes	0.14	High	19
1004	Hybrid	68	61	0	0	Yes	0.11	Medium	19
1004	Regular	40	37	0	0	Yes	0.08	High	19
1004	Hybrid	19	23	1	1	Yes	0.21	High	19
1004	Regular	91	80	0	0	Yes	0.14	High	19
1004	Hybrid	73	85	1	1	Yes	0.16	High	19
1004	Random	41	37	0	0	Yes	0.1	Medium	19
1004	Hybrid	91	80	0	0	Yes	0.14	Medium	19
1004	Random	91	80	1	0	No	0.14	High	19
1004	Random	37	45	1	1	Yes	0.21	Medium	19
1004	Random	79	73	0	0	Yes	0.08	Medium	19
1004	Hybrid	37	42	1	1	Yes	0.14	High	19
1004	Hybrid	66	61	0	0	Yes	0.08	High	19
1004	Hybrid	79	73	1	0	No	0.08	Medium	19
1004	Random	76	91	0	1	No	0.2	Medium	19
1004	Regular	41	37	0	0	Yes	0.1	High	19
1004	Random	37	42	1	1	Yes	0.14	High	19
1004	Regular	12	37	1	1	Yes	2.08	High	19
1004	Regular	19	57	1	1	Yes	2	High	19
1004	Random	73	24	0	0	Yes	2.04	High	19
1004	Regular	19	20	1	1	Yes	0.05	High	19
1004	Hybrid	76	91	1	1	Yes	0.2	High	19
1004	Regular	90	91	1	1	Yes	0.1	High	19
1004	Random	20	61	1	1	Yes	2.05	High	19
1004	Random	91	78	0	0	Yes	0.16	High	19
1004	Hybrid	90	91	1	1	Yes	0.1	High	19
1004	Random	73	88	1	1	Yes	0.21	Medium	19
1004	Random	61	71	0	1	No	0.16	Medium	19
1004	Hybrid	43	37	0	0	Yes	0.16	Medium	19
1004	Hybrid	12	37	1	1	Yes	2.08	High	19
1004	Hybrid	19	20	1	1	Yes	0.05	Medium	19
1004	Random	73	83	1	1	Yes	0.14	Medium	19
1004	Regular	61	70	1	1	Yes	0.14	High	19
1004	Hybrid	19	22	0	1	No	0.15	Medium	19
1004	Regular	37	42	1	1	Yes	0.14	High	19
1004	Regular	43	37	0	0	Yes	0.16	High	19
1004	Regular	73	83	1	1	Yes	0.14	High	19
1004	Hybrid	19	57	1	1	Yes	2	High	19
1004	Regular	73	82	1	1	Yes	0.12	High	19
1004	Regular	19	23	1	1	Yes	0.21	High	19
1004	Random	66	61	1	0	No	0.08	Medium	19
1004	Regular	79	73	0	0	Yes	0.08	High	19
1004	Random	19	20	1	1	Yes	0.05	Medium	19
1004	Regular	68	61	0	0	Yes	0.11	High	19
1004	Regular	91	78	0	0	Yes	0.16	High	19
1004	Random	91	30	0	0	Yes	2.03	High	19
1004	Hybrid	20	61	1	1	Yes	2.05	High	19
1004	Random	99	91	0	0	Yes	0.08	High	19
1004	Hybrid	73	24	0	0	Yes	2.04	High	19
1004	Hybrid	41	37	1	0	No	0.1	Medium	19
1004	Random	43	37	1	0	No	0.16	Medium	19
1004	Random	90	91	1	1	Yes	0.1	Medium	19
1004	Hybrid	61	71	1	1	Yes	0.16	Medium	19
1004	Random	68	61	1	0	No	0.11	Medium	19
1004	Regular	91	30	0	0	Yes	2.03	High	19
1004	Hybrid	91	30	0	0	Yes	2.03	High	19
1004	Regular	73	85	1	1	Yes	0.16	High	19
1004	Regular	66	61	0	0	Yes	0.08	High	19
1004	Hybrid	99	91	0	0	Yes	0.08	High	19
1004	Random	19	23	1	1	Yes	0.21	Medium	19
1004	Hybrid	21	19	1	0	No	0.1	Low	19
1004	Regular	37	45	1	1	Yes	0.21	High	19
1004	Regular	21	19	0	0	Yes	0.1	High	19
1004	Random	40	37	1	0	No	0.08	Medium	19
1004	Regular	20	61	1	1	Yes	2.05	High	19
1004	Regular	73	88	1	1	Yes	0.21	High	19
1004	Hybrid	37	45	1	1	Yes	0.21	Medium	19
1004	Regular	73	24	0	0	Yes	2.04	High	19
1004	Random	73	85	1	1	Yes	0.16	Medium	19
1004	Regular	76	91	1	1	Yes	0.2	High	19
1004	Random	19	22	1	1	Yes	0.15	Medium	19
1004	Random	12	37	1	1	Yes	2.08	Medium	19
1004	Regular	61	74	1	1	Yes	0.21	High	19
1004	Random	21	19	0	0	Yes	0.1	Low	19
1004	Hybrid	91	78	0	0	Yes	0.16	High	19
1004	Hybrid	61	70	1	1	Yes	0.14	High	19
1004	Random	73	82	1	1	Yes	0.12	Medium	19
1004	Regular	61	71	1	1	Yes	0.16	High	19
1004	Random	61	74	1	1	Yes	0.21	Medium	19
1004	Random	61	70	1	1	Yes	0.14	Medium	19
1004	Hybrid	73	88	1	1	Yes	0.21	High	19
1004	Hybrid	61	74	1	1	Yes	0.21	High	19
1004	Regular	19	22	1	1	Yes	0.15	High	19
1004	Hybrid	40	37	1	0	No	0.08	High	19
1004	Regular	99	91	0	0	Yes	0.08	High	19
1004	Hybrid	73	82	1	1	Yes	0.12	Medium	19
1005	Random	19	57	1	1	Yes	2	High	19
1005	Hybrid	73	83	1	1	Yes	0.14	Low	19
1005	Hybrid	68	61	0	0	Yes	0.11	High	19
1005	Regular	40	37	0	0	Yes	0.08	High	19
1005	Hybrid	19	23	1	1	Yes	0.21	High	19
1005	Regular	91	80	0	0	Yes	0.14	High	19
1005	Hybrid	73	85	1	1	Yes	0.16	High	19
1005	Random	41	37	0	0	Yes	0.1	Medium	19
1005	Hybrid	91	80	0	0	Yes	0.14	High	19
1005	Random	91	80	0	0	Yes	0.14	High	19
1005	Random	37	45	1	1	Yes	0.21	High	19
1005	Random	79	73	0	0	Yes	0.08	Medium	19
1005	Hybrid	37	42	1	1	Yes	0.14	Medium	19
1005	Hybrid	66	61	0	0	Yes	0.08	Low	19
1005	Hybrid	79	73	0	0	Yes	0.08	Medium	19
1005	Random	76	91	1	1	Yes	0.2	High	19
1005	Regular	41	37	0	0	Yes	0.1	High	19
1005	Random	37	42	1	1	Yes	0.14	Low	19
1005	Regular	12	37	1	1	Yes	2.08	High	19
1005	Regular	19	57	1	1	Yes	2	High	19
1005	Random	73	24	0	0	Yes	2.04	High	19
1005	Regular	19	20	1	1	Yes	0.05	High	19
1005	Hybrid	76	91	1	1	Yes	0.2	High	19
1005	Regular	90	91	1	1	Yes	0.1	High	19
1005	Random	20	61	1	1	Yes	2.05	High	19
1005	Random	91	78	0	0	Yes	0.16	High	19
1005	Hybrid	90	91	1	1	Yes	0.1	High	19
1005	Random	73	88	1	1	Yes	0.21	Medium	19
1005	Random	61	71	1	1	Yes	0.16	Medium	19
1005	Hybrid	43	37	0	0	Yes	0.16	High	19
1005	Hybrid	12	37	1	1	Yes	2.08	High	19
1005	Hybrid	19	20	0	1	No	0.05	Medium	19
1005	Random	73	83	0	1	No	0.14	Medium	19
1005	Regular	61	70	1	1	Yes	0.14	High	19
1005	Hybrid	19	22	1	1	Yes	0.15	Medium	19
1005	Regular	37	42	1	1	Yes	0.14	High	19
1005	Regular	43	37	0	0	Yes	0.16	High	19
1005	Regular	73	83	1	1	Yes	0.14	High	19
1005	Hybrid	19	57	1	1	Yes	2	High	19
1005	Regular	73	82	1	1	Yes	0.12	High	19
1005	Regular	19	23	1	1	Yes	0.21	High	19
1005	Random	66	61	1	0	No	0.08	Medium	19
1005	Regular	79	73	0	0	Yes	0.08	High	19
1005	Random	19	20	1	1	Yes	0.05	Low	19
1005	Regular	68	61	0	0	Yes	0.11	High	19
1005	Regular	91	78	0	0	Yes	0.16	High	19
1005	Random	91	30	0	0	Yes	2.03	High	19
1005	Hybrid	20	61	1	1	Yes	2.05	High	19
1005	Random	99	91	0	0	Yes	0.08	High	19
1005	Hybrid	73	24	0	0	Yes	2.04	High	19
1005	Hybrid	41	37	0	0	Yes	0.1	Medium	19
1005	Random	43	37	1	0	No	0.16	Medium	19
1005	Random	90	91	1	1	Yes	0.1	Medium	19
1005	Hybrid	61	71	1	1	Yes	0.16	High	19
1005	Random	68	61	0	0	Yes	0.11	Medium	19
1005	Regular	91	30	0	0	Yes	2.03	High	19
1005	Hybrid	91	30	0	0	Yes	2.03	High	19
1005	Regular	73	85	1	1	Yes	0.16	High	19
1005	Regular	66	61	0	0	Yes	0.08	High	19
1005	Hybrid	99	91	0	0	Yes	0.08	High	19
1005	Random	19	23	1	1	Yes	0.21	High	19
1005	Hybrid	21	19	1	0	No	0.1	Low	19
1005	Regular	37	45	1	1	Yes	0.21	High	19
1005	Regular	21	19	0	0	Yes	0.1	High	19
1005	Random	40	37	0	0	Yes	0.08	Medium	19
1005	Regular	20	61	1	1	Yes	2.05	High	19
1005	Regular	73	88	1	1	Yes	0.21	High	19
1005	Hybrid	37	45	1	1	Yes	0.21	High	19
1005	Regular	73	24	0	0	Yes	2.04	High	19
1005	Random	73	85	1	1	Yes	0.16	High	19
1005	Regular	76	91	1	1	Yes	0.2	High	19
1005	Random	19	22	1	1	Yes	0.15	Low	19
1005	Random	12	37	1	1	Yes	2.08	High	19
1005	Regular	61	74	1	1	Yes	0.21	High	19
1005	Random	21	19	0	0	Yes	0.1	Medium	19
1005	Hybrid	91	78	0	0	Yes	0.16	High	19
1005	Hybrid	61	70	1	1	Yes	0.14	Medium	19
1005	Random	73	82	1	1	Yes	0.12	High	19
1005	Regular	61	71	1	1	Yes	0.16	High	19
1005	Random	61	74	1	1	Yes	0.21	Medium	19
1005	Random	61	70	1	1	Yes	0.14	Medium	19
1005	Hybrid	73	88	1	1	Yes	0.21	High	19
1005	Hybrid	61	74	1	1	Yes	0.21	High	19
1005	Regular	19	22	1	1	Yes	0.15	High	19
1005	Hybrid	40	37	0	0	Yes	0.08	Medium	19
1005	Regular	99	91	0	0	Yes	0.08	High	19
1005	Hybrid	73	82	1	1	Yes	0.12	High	19
1006	Random	19	57	1	1	Yes	2	High	19
1006	Hybrid	73	83	1	1	Yes	0.14	Low	19
1006	Hybrid	68	61	0	0	Yes	0.11	Low	19
1006	Regular	40	37	0	0	Yes	0.08	High	19
1006	Hybrid	19	23	1	1	Yes	0.21	High	19
1006	Regular	91	80	0	0	Yes	0.14	High	19
1006	Hybrid	73	85	1	1	Yes	0.16	High	19
1006	Random	41	37	1	0	No	0.1	Medium	19
1006	Hybrid	91	80	0	0	Yes	0.14	High	19
1006	Random	91	80	0	0	Yes	0.14	Medium	37
1006	Random	37	45	0	1	No	0.21	Low	37
1006	Random	79	73	0	0	Yes	0.08	Low	37
1006	Hybrid	37	42	1	1	Yes	0.14	Medium	37
1006	Hybrid	66	61	0	0	Yes	0.08	Medium	37
1006	Hybrid	79	73	0	0	Yes	0.08	High	37
1006	Random	76	91	1	1	Yes	0.2	High	37
1006	Regular	41	37	0	0	Yes	0.1	High	37
1006	Random	37	42	0	1	No	0.14	Medium	37
1006	Regular	12	37	1	1	Yes	2.08	High	37
1006	Regular	19	57	1	1	Yes	2	High	37
1006	Random	73	24	0	0	Yes	2.04	High	37
1006	Regular	19	20	1	1	Yes	0.05	High	37
1006	Hybrid	76	91	1	1	Yes	0.2	High	37
1006	Regular	90	91	1	1	Yes	0.1	High	37
1006	Random	20	61	1	1	Yes	2.05	High	37
1006	Random	91	78	0	0	Yes	0.16	Medium	37
1006	Hybrid	90	91	1	1	Yes	0.1	Low	37
1006	Random	73	88	1	1	Yes	0.21	Medium	37
1006	Random	61	71	1	1	Yes	0.16	Low	37
1006	Hybrid	43	37	0	0	Yes	0.16	High	37
1006	Hybrid	12	37	1	1	Yes	2.08	High	37
1006	Hybrid	19	20	1	1	Yes	0.05	Low	37
1006	Random	73	83	1	1	Yes	0.14	High	37
1006	Regular	61	70	1	1	Yes	0.14	High	37
1006	Hybrid	19	22	1	1	Yes	0.15	Low	37
1006	Regular	37	42	1	1	Yes	0.14	High	37
1006	Regular	43	37	0	0	Yes	0.16	Medium	37
1006	Regular	73	83	1	1	Yes	0.14	High	37
1006	Hybrid	19	57	1	1	Yes	2	High	37
1006	Regular	73	82	1	1	Yes	0.12	High	37
1006	Regular	19	23	1	1	Yes	0.21	High	37
1006	Random	66	61	1	0	No	0.08	Low	37
1006	Regular	79	73	0	0	Yes	0.08	Medium	37
1006	Random	19	20	0	1	No	0.05	Low	37
1006	Regular	68	61	0	0	Yes	0.11	High	37
1006	Regular	91	78	0	0	Yes	0.16	High	37
1006	Random	91	30	0	0	Yes	2.03	High	37
1006	Hybrid	20	61	1	1	Yes	2.05	High	37
1006	Random	99	91	0	0	Yes	0.08	High	37
1006	Hybrid	73	24	0	0	Yes	2.04	High	37
1006	Hybrid	41	37	0	0	Yes	0.1	Medium	37
1006	Random	43	37	1	0	No	0.16	Low	37
1006	Random	90	91	0	1	No	0.1	Low	37
1006	Hybrid	61	71	1	1	Yes	0.16	Low	37
1006	Random	68	61	0	0	Yes	0.11	Medium	37
1006	Regular	91	30	0	0	Yes	2.03	High	37
1006	Hybrid	91	30	0	0	Yes	2.03	High	37
1006	Regular	73	85	1	1	Yes	0.16	High	37
1006	Regular	66	61	0	0	Yes	0.08	High	37
1006	Hybrid	99	91	0	0	Yes	0.08	High	37
1006	Random	19	23	1	1	Yes	0.21	Low	37
1006	Hybrid	21	19	0	0	Yes	0.1	Low	37
1006	Regular	37	45	1	1	Yes	0.21	High	37
1006	Regular	21	19	0	0	Yes	0.1	High	37
1006	Random	40	37	0	0	Yes	0.08	Low	37
1006	Regular	20	61	1	1	Yes	2.05	High	37
1006	Regular	73	88	1	1	Yes	0.21	High	37
1006	Hybrid	37	45	1	1	Yes	0.21	High	37
1006	Regular	73	24	0	0	Yes	2.04	High	37
1006	Random	73	85	1	1	Yes	0.16	High	37
1006	Regular	76	91	1	1	Yes	0.2	High	37
1006	Random	19	22	1	1	Yes	0.15	Low	37
1006	Random	12	37	1	1	Yes	2.08	High	37
1006	Regular	61	74	1	1	Yes	0.21	High	37
1006	Random	21	19	0	0	Yes	0.1	Low	37
1006	Hybrid	91	78	0	0	Yes	0.16	High	37
1006	Hybrid	61	70	1	1	Yes	0.14	Medium	37
1006	Random	73	82	1	1	Yes	0.12	Medium	37
1006	Regular	61	71	1	1	Yes	0.16	High	37
1006	Random	61	74	1	1	Yes	0.21	High	37
1006	Random	61	70	1	1	Yes	0.14	Medium	37
1006	Hybrid	73	88	1	1	Yes	0.21	High	37
1006	Hybrid	61	74	1	1	Yes	0.21	Medium	37
1006	Regular	19	22	1	1	Yes	0.15	High	37
1006	Hybrid	40	37	0	0	Yes	0.08	Low	37
1006	Regular	99	91	0	0	Yes	0.08	High	37
1006	Hybrid	73	82	1	1	Yes	0.12	High	37
1007	Random	19	57	1	1	Yes	2	High	37
1007	Hybrid	73	83	0	1	No	0.14	Low	37
1007	Hybrid	68	61	0	0	Yes	0.11	Low	37
1007	Regular	40	37	0	0	Yes	0.08	High	37
1007	Hybrid	19	23	1	1	Yes	0.21	Low	37
1007	Regular	91	80	0	0	Yes	0.14	High	37
1007	Hybrid	73	85	1	1	Yes	0.16	Low	37
1007	Random	41	37	1	0	No	0.1	Medium	37
1007	Hybrid	91	80	0	0	Yes	0.14	High	37
1007	Random	91	80	0	0	Yes	0.14	High	37
1007	Random	37	45	1	1	Yes	0.21	Medium	37
1007	Random	79	73	0	0	Yes	0.08	Medium	37
1007	Hybrid	37	42	1	1	Yes	0.14	Medium	37
1007	Hybrid	66	61	0	0	Yes	0.08	Medium	37
1007	Hybrid	79	73	0	0	Yes	0.08	Low	37
1007	Random	76	91	1	1	Yes	0.2	High	37
1007	Regular	41	37	0	0	Yes	0.1	High	37
1007	Random	37	42	1	1	Yes	0.14	Low	37
1007	Regular	12	37	1	1	Yes	2.08	High	37
1007	Regular	19	57	1	1	Yes	2	High	37
1007	Random	73	24	0	0	Yes	2.04	High	37
1007	Regular	19	20	1	1	Yes	0.05	High	37
1007	Hybrid	76	91	1	1	Yes	0.2	Medium	37
1007	Regular	90	91	1	1	Yes	0.1	High	37
1007	Random	20	61	1	1	Yes	2.05	High	37
1007	Random	91	78	0	0	Yes	0.16	High	37
1007	Hybrid	90	91	1	1	Yes	0.1	Low	37
1007	Random	73	88	1	1	Yes	0.21	Medium	37
1007	Random	61	71	1	1	Yes	0.16	Medium	37
1007	Hybrid	43	37	0	0	Yes	0.16	Medium	37
1007	Hybrid	12	37	1	1	Yes	2.08	High	37
1007	Hybrid	19	20	1	1	Yes	0.05	Low	37
1007	Random	73	83	1	1	Yes	0.14	Medium	37
1007	Regular	61	70	1	1	Yes	0.14	High	37
1007	Hybrid	19	22	0	1	No	0.15	Low	37
1007	Regular	37	42	1	1	Yes	0.14	High	37
1007	Regular	43	37	0	0	Yes	0.16	High	37
1007	Regular	73	83	1	1	Yes	0.14	High	37
1007	Hybrid	19	57	1	1	Yes	2	High	37
1007	Regular	73	82	1	1	Yes	0.12	High	37
1007	Regular	19	23	1	1	Yes	0.21	High	37
1007	Random	66	61	0	0	Yes	0.08	Low	37
1007	Regular	79	73	0	0	Yes	0.08	High	37
1007	Random	19	20	1	1	Yes	0.05	Low	37
1007	Regular	68	61	0	0	Yes	0.11	High	37
1007	Regular	91	78	0	0	Yes	0.16	High	37
1007	Random	91	30	0	0	Yes	2.03	High	37
1007	Hybrid	20	61	1	1	Yes	2.05	High	37
1007	Random	99	91	0	0	Yes	0.08	High	37
1007	Hybrid	73	24	0	0	Yes	2.04	High	37
1007	Hybrid	41	37	0	0	Yes	0.1	Low	37
1007	Random	43	37	0	0	Yes	0.16	Low	37
1007	Random	90	91	1	1	Yes	0.1	Medium	37
1007	Hybrid	61	71	1	1	Yes	0.16	Low	37
1007	Random	68	61	0	0	Yes	0.11	Low	37
1007	Regular	91	30	0	0	Yes	2.03	High	37
1007	Hybrid	91	30	0	0	Yes	2.03	High	37
1007	Regular	73	85	1	1	Yes	0.16	High	37
1007	Regular	66	61	0	0	Yes	0.08	High	37
1007	Hybrid	99	91	0	0	Yes	0.08	High	37
1007	Random	19	23	1	1	Yes	0.21	Medium	37
1007	Hybrid	21	19	0	0	Yes	0.1	Low	37
1007	Regular	37	45	1	1	Yes	0.21	High	37
1007	Regular	21	19	0	0	Yes	0.1	High	37
1007	Random	40	37	0	0	Yes	0.08	Low	37
1007	Regular	20	61	1	1	Yes	2.05	High	37
1007	Regular	73	88	1	1	Yes	0.21	High	37
1007	Hybrid	37	45	1	1	Yes	0.21	Low	37
1007	Regular	73	24	0	0	Yes	2.04	Low	37
1007	Random	73	85	0	1	No	0.16	Medium	37
1007	Regular	76	91	1	1	Yes	0.2	High	37
1007	Random	19	22	1	1	Yes	0.15	High	37
1007	Random	12	37	1	1	Yes	2.08	High	37
1007	Regular	61	74	1	1	Yes	0.21	High	37
1007	Random	21	19	0	0	Yes	0.1	Low	37
1007	Hybrid	91	78	0	0	Yes	0.16	Medium	37
1007	Hybrid	61	70	1	1	Yes	0.14	Medium	37
1007	Random	73	82	0	1	No	0.12	Low	37
1007	Regular	61	71	1	1	Yes	0.16	High	37
1007	Random	61	74	1	1	Yes	0.21	Medium	37
1007	Random	61	70	1	1	Yes	0.14	High	37
1007	Hybrid	73	88	1	1	Yes	0.21	Medium	37
1007	Hybrid	61	74	1	1	Yes	0.21	Medium	37
1007	Regular	19	22	1	1	Yes	0.15	High	37
1007	Hybrid	40	37	1	0	No	0.08	Low	37
1007	Regular	99	91	0	0	Yes	0.08	Low	37
1007	Hybrid	73	82	1	1	Yes	0.12	Low	37
1008	Random	19	57	1	1	Yes	2	High	37
1008	Hybrid	73	83	1	1	Yes	0.14	Low	37
1008	Hybrid	68	61	0	0	Yes	0.11	Low	37
1008	Regular	40	37	0	0	Yes	0.08	High	37
1008	Hybrid	19	23	1	1	Yes	0.21	Medium	37
1008	Regular	91	80	0	0	Yes	0.14	High	37
1008	Hybrid	73	85	1	1	Yes	0.16	High	37
1008	Random	41	37	0	0	Yes	0.1	High	37
1008	Hybrid	91	80	0	0	Yes	0.14	High	37
1008	Random	91	80	0	0	Yes	0.14	High	37
1008	Random	37	45	1	1	Yes	0.21	Medium	37
1008	Random	79	73	0	0	Yes	0.08	Medium	37
1008	Hybrid	37	42	1	1	Yes	0.14	Low	37
1008	Hybrid	66	61	0	0	Yes	0.08	Low	37
1008	Hybrid	79	73	0	0	Yes	0.08	Low	37
1008	Random	76	91	1	1	Yes	0.2	High	37
1008	Regular	41	37	0	0	Yes	0.1	High	37
1008	Random	37	42	1	1	Yes	0.14	Low	37
1008	Regular	12	37	1	1	Yes	2.08	High	37
1008	Regular	19	57	1	1	Yes	2	High	37
1008	Random	73	24	0	0	Yes	2.04	Low	37
1008	Regular	19	20	1	1	Yes	0.05	High	37
1008	Hybrid	76	91	1	1	Yes	0.2	High	37
1008	Regular	90	91	1	1	Yes	0.1	High	37
1008	Random	20	61	1	1	Yes	2.05	High	37
1008	Random	91	78	0	0	Yes	0.16	High	37
1008	Hybrid	90	91	1	1	Yes	0.1	Low	37
1008	Random	73	88	1	1	Yes	0.21	Medium	37
1008	Random	61	71	1	1	Yes	0.16	High	37
1008	Hybrid	43	37	0	0	Yes	0.16	Medium	37
1008	Hybrid	12	37	1	1	Yes	2.08	High	37
1008	Hybrid	19	20	1	1	Yes	0.05	Low	37
1008	Random	73	83	1	1	Yes	0.14	Low	37
1008	Regular	61	70	1	1	Yes	0.14	High	37
1008	Hybrid	19	22	1	1	Yes	0.15	Low	37
1008	Regular	37	42	1	1	Yes	0.14	High	37
1008	Regular	43	37	0	0	Yes	0.16	High	37
1008	Regular	73	83	1	1	Yes	0.14	High	37
1008	Hybrid	19	57	1	1	Yes	2	High	37
1008	Regular	73	82	1	1	Yes	0.12	High	37
1008	Regular	19	23	1	1	Yes	0.21	High	37
1008	Random	66	61	0	0	Yes	0.08	Low	37
1008	Regular	79	73	0	0	Yes	0.08	High	37
1008	Random	19	20	1	1	Yes	0.05	Low	37
1008	Regular	68	61	0	0	Yes	0.11	High	37
1008	Regular	91	78	0	0	Yes	0.16	High	37
1008	Random	91	30	0	0	Yes	2.03	High	37
1008	Hybrid	20	61	0	1	No	2.05	High	37
1008	Random	99	91	0	0	Yes	0.08	High	37
1008	Hybrid	73	24	0	0	Yes	2.04	High	37
1008	Hybrid	41	37	0	0	Yes	0.1	Medium	37
1008	Random	43	37	0	0	Yes	0.16	Low	37
1008	Random	90	91	0	1	No	0.1	Low	37
1008	Hybrid	61	71	0	1	No	0.16	Low	37
1008	Random	68	61	1	0	No	0.11	Low	37
1008	Regular	91	30	0	0	Yes	2.03	High	37
1008	Hybrid	91	30	0	0	Yes	2.03	High	37
1008	Regular	73	85	1	1	Yes	0.16	High	37
1008	Regular	66	61	0	0	Yes	0.08	High	37
1008	Hybrid	99	91	0	0	Yes	0.08	High	37
1008	Random	19	23	1	1	Yes	0.21	Medium	37
1008	Hybrid	21	19	0	0	Yes	0.1	Medium	37
1008	Regular	37	45	1	1	Yes	0.21	High	37
1008	Regular	21	19	0	0	Yes	0.1	High	37
1008	Random	40	37	0	0	Yes	0.08	Low	37
1008	Regular	20	61	1	1	Yes	2.05	High	37
1008	Regular	73	88	1	1	Yes	0.21	High	37
1008	Hybrid	37	45	1	1	Yes	0.21	Medium	37
1008	Regular	73	24	0	0	Yes	2.04	High	37
1008	Random	73	85	1	1	Yes	0.16	Medium	37
1008	Regular	76	91	1	1	Yes	0.2	High	37
1008	Random	19	22	1	1	Yes	0.15	Medium	37
1008	Random	12	37	1	1	Yes	2.08	High	37
1008	Regular	61	74	1	1	Yes	0.21	High	37
1008	Random	21	19	0	0	Yes	0.1	Low	37
1008	Hybrid	91	78	0	0	Yes	0.16	High	37
1008	Hybrid	61	70	1	1	Yes	0.14	Medium	37
1008	Random	73	82	1	1	Yes	0.12	Medium	37
1008	Regular	61	71	1	1	Yes	0.16	High	37
1008	Random	61	74	1	1	Yes	0.21	Medium	37
1008	Random	61	70	1	1	Yes	0.14	Low	37
1008	Hybrid	73	88	1	1	Yes	0.21	High	37
1008	Hybrid	61	74	1	1	Yes	0.21	Medium	37
1008	Regular	19	22	1	1	Yes	0.15	High	37
1008	Hybrid	40	37	0	0	Yes	0.08	Medium	37
1008	Regular	99	91	0	0	Yes	0.08	High	37
1008	Hybrid	73	82	1	1	Yes	0.12	Medium	37
1009	Random	19	57	1	1	Yes	2	High	37
1009	Hybrid	73	83	0	1	No	0.14	Medium	37
1009	Hybrid	68	61	0	0	Yes	0.11	Low	37
1009	Regular	40	37	0	0	Yes	0.08	High	37
1009	Hybrid	19	23	1	1	Yes	0.21	Medium	37
1009	Regular	91	80	0	0	Yes	0.14	High	37
1009	Hybrid	73	85	1	1	Yes	0.16	High	37
1009	Random	41	37	0	0	Yes	0.1	Medium	37
1009	Hybrid	91	80	0	0	Yes	0.14	High	37
1009	Random	91	80	0	0	Yes	0.14	Medium	37
1009	Random	37	45	1	1	Yes	0.21	Medium	37
1009	Random	79	73	0	0	Yes	0.08	Medium	37
1009	Hybrid	37	42	1	1	Yes	0.14	Low	37
1009	Hybrid	66	61	0	0	Yes	0.08	Low	37
1009	Hybrid	79	73	0	0	Yes	0.08	Low	37
1009	Random	76	91	1	1	Yes	0.2	Medium	37
1009	Regular	41	37	0	0	Yes	0.1	High	37
1009	Random	37	42	1	1	Yes	0.14	Low	37
1009	Regular	12	37	1	1	Yes	2.08	High	37
1009	Regular	19	57	1	1	Yes	2	High	37
1009	Random	73	24	0	0	Yes	2.04	High	37
1009	Regular	19	20	1	1	Yes	0.05	High	37
1009	Hybrid	76	91	1	1	Yes	0.2	High	37
1009	Regular	90	91	1	1	Yes	0.1	High	37
1009	Random	20	61	1	1	Yes	2.05	High	37
1009	Random	91	78	0	0	Yes	0.16	High	37
1009	Hybrid	90	91	0	1	No	0.1	Low	37
1009	Random	73	88	1	1	Yes	0.21	Medium	37
1009	Random	61	71	1	1	Yes	0.16	Low	37
1009	Hybrid	43	37	0	0	Yes	0.16	Low	37
1009	Hybrid	12	37	1	1	Yes	2.08	High	37
1009	Hybrid	19	20	0	1	No	0.05	Medium	37
1009	Random	73	83	0	1	No	0.14	Medium	37
1009	Regular	61	70	1	1	Yes	0.14	High	37
1009	Hybrid	19	22	1	1	Yes	0.15	Medium	37
1009	Regular	37	42	1	1	Yes	0.14	High	37
1009	Regular	43	37	0	0	Yes	0.16	High	37
1009	Regular	73	83	1	1	Yes	0.14	High	37
1009	Hybrid	19	57	1	1	Yes	2	High	37
1009	Regular	73	82	1	1	Yes	0.12	High	37
1009	Regular	19	23	1	1	Yes	0.21	High	37
1009	Random	66	61	1	0	No	0.08	Low	37
1009	Regular	79	73	1	0	No	0.08	High	37
1009	Random	19	20	1	1	Yes	0.05	Medium	37
1009	Regular	68	61	0	0	Yes	0.11	High	37
1009	Regular	91	78	0	0	Yes	0.16	High	37
1009	Random	91	30	0	0	Yes	2.03	High	37
1009	Hybrid	20	61	1	1	Yes	2.05	High	37
1009	Random	99	91	0	0	Yes	0.08	High	37
1009	Hybrid	73	24	0	0	Yes	2.04	High	37
1009	Hybrid	41	37	0	0	Yes	0.1	Medium	37
1009	Random	43	37	1	0	No	0.16	High	37
1009	Random	90	91	0	1	No	0.1	High	37
1009	Hybrid	61	71	1	1	Yes	0.16	High	37
1009	Random	68	61	0	0	Yes	0.11	High	37
1009	Regular	91	30	0	0	Yes	2.03	High	37
1009	Hybrid	91	30	0	0	Yes	2.03	High	37
1009	Regular	73	85	1	1	Yes	0.16	High	37
1009	Regular	66	61	0	0	Yes	0.08	High	37
1009	Hybrid	99	91	0	0	Yes	0.08	High	37
1009	Random	19	23	1	1	Yes	0.21	Medium	37
1009	Hybrid	21	19	1	0	No	0.1	High	37
1009	Regular	37	45	1	1	Yes	0.21	High	37
1009	Regular	21	19	0	0	Yes	0.1	High	37
1009	Random	40	37	1	0	No	0.08	Medium	37
1009	Regular	20	61	1	1	Yes	2.05	High	37
1009	Regular	73	88	1	1	Yes	0.21	High	37
1009	Hybrid	37	45	1	1	Yes	0.21	High	37
1009	Regular	73	24	0	0	Yes	2.04	High	37
1009	Random	73	85	1	1	Yes	0.16	High	37
1009	Regular	76	91	1	1	Yes	0.2	High	37
1009	Random	19	22	1	1	Yes	0.15	High	37
1009	Random	12	37	1	1	Yes	2.08	High	37
1009	Regular	61	74	1	1	Yes	0.21	High	37
1009	Random	21	19	0	0	Yes	0.1	High	37
1009	Hybrid	91	78	0	0	Yes	0.16	High	37
1009	Hybrid	61	70	1	1	Yes	0.14	Low	37
1009	Random	73	82	1	1	Yes	0.12	Medium	37
1009	Regular	61	71	1	1	Yes	0.16	High	37
1009	Random	61	74	1	1	Yes	0.21	Medium	37
1009	Random	61	70	1	1	Yes	0.14	Medium	37
1009	Hybrid	73	88	1	1	Yes	0.21	High	37
1009	Hybrid	61	74	1	1	Yes	0.21	Low	37
1009	Regular	19	22	1	1	Yes	0.15	High	37
1009	Hybrid	40	37	0	0	Yes	0.08	Low	37
1009	Regular	99	91	0	0	Yes	0.08	High	37
1009	Hybrid	73	82	1	1	Yes	0.12	High	37
1010	Random	19	57	1	1	Yes	2	Medium	37
1010	Hybrid	73	83	1	1	Yes	0.14	Medium	37
1010	Hybrid	68	61	1	0	No	0.11	Medium	37
1010	Regular	40	37	0	0	Yes	0.08	High	37
1010	Hybrid	19	23	1	1	Yes	0.21	Medium	37
1010	Regular	91	80	0	0	Yes	0.14	High	37
1010	Hybrid	73	85	1	1	Yes	0.16	High	37
1010	Random	41	37	0	0	Yes	0.1	High	37
1010	Hybrid	91	80	0	0	Yes	0.14	Medium	37
1010	Random	91	80	0	0	Yes	0.14	Medium	37
1010	Random	37	45	1	1	Yes	0.21	Medium	37
1010	Random	79	73	0	0	Yes	0.08	Medium	37
1010	Hybrid	37	42	1	1	Yes	0.14	Low	37
1010	Hybrid	66	61	0	0	Yes	0.08	Medium	37
1010	Hybrid	79	73	0	0	Yes	0.08	Low	37
1010	Random	76	91	0	1	No	0.2	Low	37
1010	Regular	41	37	0	0	Yes	0.1	High	37
1010	Random	37	42	0	1	No	0.14	Low	37
1010	Regular	12	37	1	1	Yes	2.08	High	37
1010	Regular	19	57	1	1	Yes	2	High	37
1010	Random	73	24	0	0	Yes	2.04	High	37
1010	Regular	19	20	1	1	Yes	0.05	High	37
1010	Hybrid	76	91	1	1	Yes	0.2	High	37
1010	Regular	90	91	0	1	No	0.1	High	37
1010	Random	20	61	1	1	Yes	2.05	High	37
1010	Random	91	78	0	0	Yes	0.16	High	37
1010	Hybrid	90	91	0	1	No	0.1	High	37
1010	Random	73	88	0	1	No	0.21	High	37
1010	Random	61	71	1	1	Yes	0.16	High	37
1010	Hybrid	43	37	0	0	Yes	0.16	Medium	37
1010	Hybrid	12	37	1	1	Yes	2.08	High	37
1010	Hybrid	19	20	1	1	Yes	0.05	Medium	37
1010	Random	73	83	1	1	Yes	0.14	High	37
1010	Regular	61	70	1	1	Yes	0.14	High	37
1010	Hybrid	19	22	0	1	No	0.15	Low	37
1010	Regular	37	42	1	1	Yes	0.14	High	37
1010	Regular	43	37	0	0	Yes	0.16	High	37
1010	Regular	73	83	1	1	Yes	0.14	High	37
1010	Hybrid	19	57	1	1	Yes	2	High	37
1010	Regular	73	82	1	1	Yes	0.12	High	37
1010	Regular	19	23	1	1	Yes	0.21	High	37
1010	Random	66	61	0	0	Yes	0.08	Low	37
1010	Regular	79	73	0	0	Yes	0.08	High	37
1010	Random	19	20	0	1	No	0.05	Low	37
1010	Regular	68	61	0	0	Yes	0.11	High	37
1010	Regular	91	78	0	0	Yes	0.16	High	37
1010	Random	91	30	0	0	Yes	2.03	High	37
1010	Hybrid	20	61	1	1	Yes	2.05	High	37
1010	Random	99	91	0	0	Yes	0.08	Low	37
1010	Hybrid	73	24	0	0	Yes	2.04	High	37
1010	Hybrid	41	37	0	0	Yes	0.1	High	37
1010	Random	43	37	0	0	Yes	0.16	Low	37
1010	Random	90	91	0	1	No	0.1	Low	37
1010	Hybrid	61	71	1	1	Yes	0.16	Medium	37
1010	Random	68	61	0	0	Yes	0.11	Low	37
1010	Regular	91	30	0	0	Yes	2.03	High	37
1010	Hybrid	91	30	0	0	Yes	2.03	High	37
1010	Regular	73	85	1	1	Yes	0.16	High	37
1010	Regular	66	61	0	0	Yes	0.08	High	37
1010	Hybrid	99	91	0	0	Yes	0.08	High	37
1010	Random	19	23	1	1	Yes	0.21	High	37
1010	Hybrid	21	19	0	0	Yes	0.1	Low	37
1010	Regular	37	45	1	1	Yes	0.21	High	37
1010	Regular	21	19	0	0	Yes	0.1	High	37
1010	Random	40	37	0	0	Yes	0.08	Low	37
1010	Regular	20	61	1	1	Yes	2.05	High	37
1010	Regular	73	88	1	1	Yes	0.21	High	37
1010	Hybrid	37	45	1	1	Yes	0.21	Low	37
1010	Regular	73	24	0	0	Yes	2.04	High	37
1010	Random	73	85	1	1	Yes	0.16	Medium	37
1010	Regular	76	91	1	1	Yes	0.2	High	37
1010	Random	19	22	1	1	Yes	0.15	Medium	37
1010	Random	12	37	1	1	Yes	2.08	Medium	37
1010	Regular	61	74	1	1	Yes	0.21	High	37
1010	Random	21	19	0	0	Yes	0.1	Low	37
1010	Hybrid	91	78	0	0	Yes	0.16	Medium	37
1010	Hybrid	61	70	1	1	Yes	0.14	Low	37
1010	Random	73	82	0	1	No	0.12	Low	37
1010	Regular	61	71	1	1	Yes	0.16	High	37
1010	Random	61	74	1	1	Yes	0.21	Low	37
1010	Random	61	70	1	1	Yes	0.14	Low	37
1010	Hybrid	73	88	1	1	Yes	0.21	Medium	37
1010	Hybrid	61	74	1	1	Yes	0.21	Medium	37
1010	Regular	19	22	1	1	Yes	0.15	Medium	37
1010	Hybrid	40	37	0	0	Yes	0.08	Low	37
1010	Regular	99	91	0	0	Yes	0.08	High	37
1010	Hybrid	73	82	0	1	No	0.12	Medium	37
1011	Random	19	57	1	1	Yes	2	High	37
1011	Hybrid	73	83	1	1	Yes	0.14	Low	37
1011	Hybrid	68	61	0	0	Yes	0.11	Medium	37
1011	Regular	40	37	0	0	Yes	0.08	High	37
1011	Hybrid	19	23	1	1	Yes	0.21	Medium	37
1011	Regular	91	80	0	0	Yes	0.14	High	37
1011	Hybrid	73	85	1	1	Yes	0.16	Medium	37
1011	Random	41	37	0	0	Yes	0.1	Low	37
1011	Hybrid	91	80	0	0	Yes	0.14	High	37
1011	Random	91	80	0	0	Yes	0.14	High	37
1011	Random	37	45	1	1	Yes	0.21	Medium	37
1011	Random	79	73	0	0	Yes	0.08	Low	37
1011	Hybrid	37	42	1	1	Yes	0.14	Medium	37
1011	Hybrid	66	61	0	0	Yes	0.08	Medium	37
1011	Hybrid	79	73	0	0	Yes	0.08	Low	37
1011	Random	76	91	1	1	Yes	0.2	High	37
1011	Regular	41	37	0	0	Yes	0.1	High	37
1011	Random	37	42	1	1	Yes	0.14	Medium	37
1011	Regular	12	37	1	1	Yes	2.08	High	61
1011	Regular	19	57	1	1	Yes	2	High	61
1011	Random	73	24	0	0	Yes	2.04	High	61
1011	Regular	19	20	1	1	Yes	0.05	High	61
1011	Hybrid	76	91	1	1	Yes	0.2	High	61
1011	Regular	90	91	1	1	Yes	0.1	High	61
1011	Random	20	61	1	1	Yes	2.05	High	61
1011	Random	91	78	0	0	Yes	0.16	Medium	61
1011	Hybrid	90	91	1	1	Yes	0.1	Low	61
1011	Random	73	88	1	1	Yes	0.21	High	61
1011	Random	61	71	1	1	Yes	0.16	Medium	61
1011	Hybrid	43	37	0	0	Yes	0.16	Low	61
1011	Hybrid	12	37	1	1	Yes	2.08	High	61
1011	Hybrid	19	20	1	1	Yes	0.05	Low	61
1011	Random	73	83	1	1	Yes	0.14	High	61
1011	Regular	61	70	1	1	Yes	0.14	High	61
1011	Hybrid	19	22	1	1	Yes	0.15	Medium	61
1011	Regular	37	42	1	1	Yes	0.14	High	61
1011	Regular	43	37	0	0	Yes	0.16	High	61
1011	Regular	73	83	1	1	Yes	0.14	High	61
1011	Hybrid	19	57	1	1	Yes	2	High	61
1011	Regular	73	82	1	1	Yes	0.12	High	61
1011	Regular	19	23	1	1	Yes	0.21	High	61
1011	Random	66	61	0	0	Yes	0.08	Low	61
1011	Regular	79	73	0	0	Yes	0.08	High	61
1011	Random	19	20	0	1	No	0.05	Low	61
1011	Regular	68	61	0	0	Yes	0.11	High	61
1011	Regular	91	78	0	0	Yes	0.16	High	61
1011	Random	91	30	0	0	Yes	2.03	High	61
1011	Hybrid	20	61	1	1	Yes	2.05	High	61
1011	Random	99	91	0	0	Yes	0.08	High	61
1011	Hybrid	73	24	0	0	Yes	2.04	High	61
1011	Hybrid	41	37	0	0	Yes	0.1	Medium	61
1011	Random	43	37	0	0	Yes	0.16	Low	61
1011	Random	90	91	0	1	No	0.1	Medium	61
1011	Hybrid	61	71	1	1	Yes	0.16	Low	61
1011	Random	68	61	0	0	Yes	0.11	Medium	61
1011	Regular	91	30	0	0	Yes	2.03	High	61
1011	Hybrid	91	30	0	0	Yes	2.03	High	61
1011	Regular	73	85	1	1	Yes	0.16	High	61
1011	Regular	66	61	0	0	Yes	0.08	High	61
1011	Hybrid	99	91	0	0	Yes	0.08	High	61
1011	Random	19	23	1	1	Yes	0.21	Low	61
1011	Hybrid	21	19	0	0	Yes	0.1	Low	61
1011	Regular	37	45	1	1	Yes	0.21	High	61
1011	Regular	21	19	0	0	Yes	0.1	High	61
1011	Random	40	37	1	0	No	0.08	Low	61
1011	Regular	20	61	1	1	Yes	2.05	High	61
1011	Regular	73	88	1	1	Yes	0.21	High	61
1011	Hybrid	37	45	1	1	Yes	0.21	Medium	61
1011	Regular	73	24	0	0	Yes	2.04	High	61
1011	Random	73	85	1	1	Yes	0.16	Medium	61
1011	Regular	76	91	1	1	Yes	0.2	High	61
1011	Random	19	22	1	1	Yes	0.15	Low	61
1011	Random	12	37	1	1	Yes	2.08	High	61
1011	Regular	61	74	1	1	Yes	0.21	High	61
1011	Random	21	19	0	0	Yes	0.1	Medium	61
1011	Hybrid	91	78	0	0	Yes	0.16	High	61
1011	Hybrid	61	70	0	1	No	0.14	Low	61
1011	Random	73	82	1	1	Yes	0.12	Medium	61
1011	Regular	61	71	1	1	Yes	0.16	High	61
1011	Random	61	74	1	1	Yes	0.21	Medium	61
1011	Random	61	70	1	1	Yes	0.14	Medium	61
1011	Hybrid	73	88	1	1	Yes	0.21	High	61
1011	Hybrid	61	74	1	1	Yes	0.21	High	61
1011	Regular	19	22	1	1	Yes	0.15	High	61
1011	Hybrid	40	37	0	0	Yes	0.08	Low	61
1011	Regular	99	91	0	0	Yes	0.08	High	61
1011	Hybrid	73	82	1	1	Yes	0.12	Low	61
1012	Random	19	57	1	1	Yes	2	High	61
1012	Hybrid	73	83	1	1	Yes	0.14	High	61
1012	Hybrid	68	61	1	0	No	0.11	Medium	61
1012	Regular	40	37	1	0	No	0.08	Medium	61
1012	Hybrid	19	23	0	1	No	0.21	Low	61
1012	Regular	91	80	0	0	Yes	0.14	Low	61
1012	Hybrid	73	85	1	1	Yes	0.16	High	61
1012	Random	41	37	0	0	Yes	0.1	Low	61
1012	Hybrid	91	80	0	0	Yes	0.14	Low	61
1012	Random	91	80	0	0	Yes	0.14	Low	61
1012	Random	37	45	1	1	Yes	0.21	High	61
1012	Random	79	73	0	0	Yes	0.08	Low	61
1012	Hybrid	37	42	1	1	Yes	0.14	High	61
1012	Hybrid	66	61	0	0	Yes	0.08	Low	61
1012	Hybrid	79	73	1	0	No	0.08	High	61
1012	Random	76	91	1	1	Yes	0.2	High	61
1012	Regular	41	37	0	0	Yes	0.1	Low	61
1012	Random	37	42	1	1	Yes	0.14	High	61
1012	Regular	12	37	1	1	Yes	2.08	High	61
1012	Regular	19	57	1	1	Yes	2	High	61
1012	Random	73	24	0	0	Yes	2.04	Low	61
1012	Regular	19	20	1	1	Yes	0.05	High	61
1012	Hybrid	76	91	1	1	Yes	0.2	High	61
1012	Regular	90	91	1	1	Yes	0.1	High	61
1012	Random	20	61	1	1	Yes	2.05	High	61
1012	Random	91	78	0	0	Yes	0.16	Low	61
1012	Hybrid	90	91	0	1	No	0.1	Low	61
1012	Random	73	88	1	1	Yes	0.21	High	61
1012	Random	61	71	1	1	Yes	0.16	High	61
1012	Hybrid	43	37	0	0	Yes	0.16	Low	61
1012	Hybrid	12	37	1	1	Yes	2.08	High	61
1012	Hybrid	19	20	1	1	Yes	0.05	High	61
1012	Random	73	83	0	1	No	0.14	High	61
1012	Regular	61	70	1	1	Yes	0.14	High	61
1012	Hybrid	19	22	0	1	No	0.15	Low	61
1012	Regular	37	42	1	1	Yes	0.14	High	61
1012	Regular	43	37	0	0	Yes	0.16	Low	61
1012	Regular	73	83	1	1	Yes	0.14	High	61
1012	Hybrid	19	57	1	1	Yes	2	High	61
1012	Regular	73	82	1	1	Yes	0.12	High	61
1012	Regular	19	23	1	1	Yes	0.21	High	61
1012	Random	66	61	1	0	No	0.08	High	61
1012	Regular	79	73	1	0	No	0.08	High	61
1012	Random	19	20	0	1	No	0.05	Low	61
1012	Regular	68	61	0	0	Yes	0.11	Low	61
1012	Regular	91	78	0	0	Yes	0.16	Low	61
1012	Random	91	30	0	0	Yes	2.03	Low	61
1012	Hybrid	20	61	1	1	Yes	2.05	High	61
1012	Random	99	91	1	0	No	0.08	High	61
1012	Hybrid	73	24	1	0	No	2.04	High	61
1012	Hybrid	41	37	0	0	Yes	0.1	Low	61
1012	Random	43	37	0	0	Yes	0.16	Low	61
1012	Random	90	91	1	1	Yes	0.1	High	61
1012	Hybrid	61	71	1	1	Yes	0.16	High	61
1012	Random	68	61	0	0	Yes	0.11	Low	61
1012	Regular	91	30	1	0	No	2.03	High	61
1012	Hybrid	91	30	0	0	Yes	2.03	Low	61
1012	Regular	73	85	1	1	Yes	0.16	High	61
1012	Regular	66	61	1	0	No	0.08	High	61
1012	Hybrid	99	91	0	0	Yes	0.08	Low	61
1012	Random	19	23	1	1	Yes	0.21	Medium	61
1012	Hybrid	21	19	1	0	No	0.1	Medium	61
1012	Regular	37	45	1	1	Yes	0.21	High	61
1012	Regular	21	19	0	0	Yes	0.1	Low	61
1012	Random	40	37	1	0	No	0.08	High	61
1012	Regular	20	61	1	1	Yes	2.05	High	61
1012	Regular	73	88	1	1	Yes	0.21	High	61
1012	Hybrid	37	45	1	1	Yes	0.21	High	61
1012	Regular	73	24	0	0	Yes	2.04	Low	61
1012	Random	73	85	0	1	No	0.16	Low	61
1012	Regular	76	91	0	1	No	0.2	Low	61
1012	Random	19	22	1	1	Yes	0.15	High	61
1012	Random	12	37	1	1	Yes	2.08	High	61
1012	Regular	61	74	0	1	No	0.21	Low	61
1012	Random	21	19	0	0	Yes	0.1	Medium	61
1012	Hybrid	91	78	0	0	Yes	0.16	Low	61
1012	Hybrid	61	70	1	1	Yes	0.14	High	61
1012	Random	73	82	0	1	No	0.12	Low	61
1012	Regular	61	71	1	1	Yes	0.16	High	61
1012	Random	61	74	0	1	No	0.21	Low	61
1012	Random	61	70	0	1	No	0.14	Low	61
1012	Hybrid	73	88	0	1	No	0.21	Low	61
1012	Hybrid	61	74	1	1	Yes	0.21	High	61
1012	Regular	19	22	1	1	Yes	0.15	High	61
1012	Hybrid	40	37	0	0	Yes	0.08	Low	61
1012	Regular	99	91	0	0	Yes	0.08	Low	61
1012	Hybrid	73	82	1	1	Yes	0.12	High	61
1013	Random	19	57	1	1	Yes	2	High	61
1013	Hybrid	73	83	1	1	Yes	0.14	Medium	61
1013	Hybrid	68	61	1	0	No	0.11	Medium	61
1013	Regular	40	37	0	0	Yes	0.08	High	61
1013	Hybrid	19	23	1	1	Yes	0.21	Medium	61
1013	Regular	91	80	0	0	Yes	0.14	High	61
1013	Hybrid	73	85	1	1	Yes	0.16	Medium	61
1013	Random	41	37	1	0	No	0.1	Low	61
1013	Hybrid	91	80	0	0	Yes	0.14	High	61
1013	Random	91	80	0	0	Yes	0.14	Medium	61
1013	Random	37	45	1	1	Yes	0.21	Medium	61
1013	Random	79	73	0	0	Yes	0.08	Low	61
1013	Hybrid	37	42	1	1	Yes	0.14	Low	61
1013	Hybrid	66	61	0	0	Yes	0.08	High	61
1013	Hybrid	79	73	0	0	Yes	0.08	Medium	61
1013	Random	76	91	1	1	Yes	0.2	High	61
1013	Regular	41	37	0	0	Yes	0.1	High	61
1013	Random	37	42	0	1	No	0.14	Medium	61
1013	Regular	12	37	1	1	Yes	2.08	Medium	61
1013	Regular	19	57	1	1	Yes	2	High	61
1013	Random	73	24	0	0	Yes	2.04	High	61
1013	Regular	19	20	1	1	Yes	0.05	High	61
1013	Hybrid	76	91	1	1	Yes	0.2	High	61
1013	Regular	90	91	1	1	Yes	0.1	High	61
1013	Random	20	61	1	1	Yes	2.05	High	61
1013	Random	91	78	0	0	Yes	0.16	High	61
1013	Hybrid	90	91	1	1	Yes	0.1	Low	61
1013	Random	73	88	1	1	Yes	0.21	Low	61
1013	Random	61	71	1	1	Yes	0.16	Medium	61
1013	Hybrid	43	37	0	0	Yes	0.16	Low	61
1013	Hybrid	12	37	1	1	Yes	2.08	High	61
1013	Hybrid	19	20	1	1	Yes	0.05	High	61
1013	Random	73	83	1	1	Yes	0.14	High	61
1013	Regular	61	70	1	1	Yes	0.14	High	61
1013	Hybrid	19	22	1	1	Yes	0.15	High	61
1013	Regular	37	42	1	1	Yes	0.14	High	61
1013	Regular	43	37	0	0	Yes	0.16	High	61
1013	Regular	73	83	1	1	Yes	0.14	High	61
1013	Hybrid	19	57	1	1	Yes	2	High	61
1013	Regular	73	82	1	1	Yes	0.12	High	61
1013	Regular	19	23	1	1	Yes	0.21	High	61
1013	Random	66	61	1	0	No	0.08	Low	61
1013	Regular	79	73	0	0	Yes	0.08	High	61
1013	Random	19	20	0	1	No	0.05	High	61
1013	Regular	68	61	0	0	Yes	0.11	High	61
1013	Regular	91	78	0	0	Yes	0.16	High	61
1013	Random	91	30	0	0	Yes	2.03	High	61
1013	Hybrid	20	61	1	1	Yes	2.05	High	61
1013	Random	99	91	0	0	Yes	0.08	High	61
1013	Hybrid	73	24	0	0	Yes	2.04	High	61
1013	Hybrid	41	37	0	0	Yes	0.1	High	61
1013	Random	43	37	0	0	Yes	0.16	High	61
1013	Random	90	91	0	1	No	0.1	High	61
1013	Hybrid	61	71	1	1	Yes	0.16	High	61
1013	Random	68	61	0	0	Yes	0.11	Medium	61
1013	Regular	91	30	0	0	Yes	2.03	High	61
1013	Hybrid	91	30	0	0	Yes	2.03	High	61
1013	Regular	73	85	1	1	Yes	0.16	High	61
1013	Regular	66	61	0	0	Yes	0.08	High	61
1013	Hybrid	99	91	0	0	Yes	0.08	High	61
1013	Random	19	23	0	1	No	0.21	Medium	61
1013	Hybrid	21	19	0	0	Yes	0.1	Low	61
1013	Regular	37	45	1	1	Yes	0.21	High	61
1013	Regular	21	19	0	0	Yes	0.1	High	61
1013	Random	40	37	0	0	Yes	0.08	High	61
1013	Regular	20	61	1	1	Yes	2.05	High	61
1013	Regular	73	88	1	1	Yes	0.21	High	61
1013	Hybrid	37	45	1	1	Yes	0.21	High	61
1013	Regular	73	24	0	0	Yes	2.04	High	61
1013	Random	73	85	1	1	Yes	0.16	High	61
1013	Regular	76	91	1	1	Yes	0.2	High	61
1013	Random	19	22	1	1	Yes	0.15	Medium	61
1013	Random	12	37	1	1	Yes	2.08	Medium	61
1013	Regular	61	74	1	1	Yes	0.21	High	61
1013	Random	21	19	1	0	No	0.1	Low	61
1013	Hybrid	91	78	0	0	Yes	0.16	High	61
1013	Hybrid	61	70	1	1	Yes	0.14	Medium	61
1013	Random	73	82	1	1	Yes	0.12	High	61
1013	Regular	61	71	1	1	Yes	0.16	High	61
1013	Random	61	74	1	1	Yes	0.21	High	61
1013	Random	61	70	1	1	Yes	0.14	High	61
1013	Hybrid	73	88	1	1	Yes	0.21	High	61
1013	Hybrid	61	74	1	1	Yes	0.21	High	61
1013	Regular	19	22	1	1	Yes	0.15	High	61
1013	Hybrid	40	37	1	0	No	0.08	Medium	61
1013	Regular	99	91	0	0	Yes	0.08	High	61
1013	Hybrid	73	82	1	1	Yes	0.12	High	61
1014	Random	19	57	1	1	Yes	2	High	61
1014	Hybrid	73	83	1	1	Yes	0.14	High	61
1014	Hybrid	68	61	0	0	Yes	0.11	Medium	61
1014	Regular	40	37	0	0	Yes	0.08	High	61
1014	Hybrid	19	23	1	1	Yes	0.21	High	61
1014	Regular	91	80	0	0	Yes	0.14	High	61
1014	Hybrid	73	85	1	1	Yes	0.16	Medium	61
1014	Random	41	37	0	0	Yes	0.1	Medium	61
1014	Hybrid	91	80	0	0	Yes	0.14	High	61
1014	Random	91	80	0	0	Yes	0.14	High	61
1014	Random	37	45	1	1	Yes	0.21	High	61
1014	Random	79	73	0	0	Yes	0.08	Medium	61
1014	Hybrid	37	42	1	1	Yes	0.14	High	61
1014	Hybrid	66	61	0	0	Yes	0.08	High	61
1014	Hybrid	79	73	0	0	Yes	0.08	Low	61
1014	Random	76	91	1	1	Yes	0.2	High	61
1014	Regular	41	37	0	0	Yes	0.1	High	61
1014	Random	37	42	1	1	Yes	0.14	Medium	61
1014	Regular	12	37	1	1	Yes	2.08	High	61
1014	Regular	19	57	1	1	Yes	2	High	61
1014	Random	73	24	0	0	Yes	2.04	High	61
1014	Regular	19	20	1	1	Yes	0.05	High	61
1014	Hybrid	76	91	1	1	Yes	0.2	High	61
1014	Regular	90	91	1	1	Yes	0.1	High	61
1014	Random	20	61	1	1	Yes	2.05	High	61
1014	Random	91	78	0	0	Yes	0.16	High	61
1014	Hybrid	90	91	1	1	Yes	0.1	Low	61
1014	Random	73	88	1	1	Yes	0.21	Medium	61
1014	Random	61	71	1	1	Yes	0.16	Medium	61
1014	Hybrid	43	37	0	0	Yes	0.16	High	61
1014	Hybrid	12	37	1	1	Yes	2.08	High	61
1014	Hybrid	19	20	0	1	No	0.05	Low	61
1014	Random	73	83	1	1	Yes	0.14	Medium	61
1014	Regular	61	70	1	1	Yes	0.14	High	61
1014	Hybrid	19	22	1	1	Yes	0.15	Low	61
1014	Regular	37	42	1	1	Yes	0.14	High	61
1014	Regular	43	37	0	0	Yes	0.16	High	61
1014	Regular	73	83	1	1	Yes	0.14	High	61
1014	Hybrid	19	57	1	1	Yes	2	High	61
1014	Regular	73	82	1	1	Yes	0.12	High	61
1014	Regular	19	23	1	1	Yes	0.21	High	61
1014	Random	66	61	1	0	No	0.08	Medium	61
1014	Regular	79	73	0	0	Yes	0.08	High	61
1014	Random	19	20	1	1	Yes	0.05	Low	61
1014	Regular	68	61	0	0	Yes	0.11	High	61
1014	Regular	91	78	0	0	Yes	0.16	High	61
1014	Random	91	30	0	0	Yes	2.03	High	61
1014	Hybrid	20	61	1	1	Yes	2.05	High	61
1014	Random	99	91	0	0	Yes	0.08	Medium	61
1014	Hybrid	73	24	0	0	Yes	2.04	High	61
1014	Hybrid	41	37	0	0	Yes	0.1	Low	61
1014	Random	43	37	0	0	Yes	0.16	Medium	61
1014	Random	90	91	0	1	No	0.1	High	61
1014	Hybrid	61	71	1	1	Yes	0.16	Medium	61
1014	Random	68	61	0	0	Yes	0.11	Medium	61
1014	Regular	91	30	1	0	No	2.03	High	61
1014	Hybrid	91	30	0	0	Yes	2.03	High	61
1014	Regular	73	85	1	1	Yes	0.16	High	61
1014	Regular	66	61	0	0	Yes	0.08	High	61
1014	Hybrid	99	91	0	0	Yes	0.08	High	61
1014	Random	19	23	1	1	Yes	0.21	Medium	61
1014	Hybrid	21	19	0	0	Yes	0.1	Low	61
1014	Regular	37	45	1	1	Yes	0.21	High	61
1014	Regular	21	19	0	0	Yes	0.1	High	61
1014	Random	40	37	0	0	Yes	0.08	Medium	61
1014	Regular	20	61	1	1	Yes	2.05	High	61
1014	Regular	73	88	1	1	Yes	0.21	High	61
1014	Hybrid	37	45	1	1	Yes	0.21	Medium	61
1014	Regular	73	24	0	0	Yes	2.04	High	61
1014	Random	73	85	1	1	Yes	0.16	High	61
1014	Regular	76	91	1	1	Yes	0.2	High	61
1014	Random	19	22	0	1	No	0.15	Low	61
1014	Random	12	37	1	1	Yes	2.08	High	61
1014	Regular	61	74	1	1	Yes	0.21	High	61
1014	Random	21	19	0	0	Yes	0.1	Medium	61
1014	Hybrid	91	78	0	0	Yes	0.16	High	61
1014	Hybrid	61	70	1	1	Yes	0.14	Low	61
1014	Random	73	82	1	1	Yes	0.12	Medium	61
1014	Regular	61	71	1	1	Yes	0.16	High	61
1014	Random	61	74	1	1	Yes	0.21	Medium	61
1014	Random	61	70	1	1	Yes	0.14	Low	61
1014	Hybrid	73	88	1	1	Yes	0.21	Medium	61
1014	Hybrid	61	74	1	1	Yes	0.21	Medium	61
1014	Regular	19	22	1	1	Yes	0.15	High	61
1014	Hybrid	40	37	0	0	Yes	0.08	Low	61
1014	Regular	99	91	0	0	Yes	0.08	High	61
1014	Hybrid	73	82	1	1	Yes	0.12	High	61
1015	Random	19	57	1	1	Yes	2	High	61
1015	Hybrid	73	83	1	1	Yes	0.14	High	61
1015	Hybrid	68	61	0	0	Yes	0.11	Medium	61
1015	Regular	40	37	0	0	Yes	0.08	High	61
1015	Hybrid	19	23	1	1	Yes	0.21	High	61
1015	Regular	91	80	0	0	Yes	0.14	High	61
1015	Hybrid	73	85	1	1	Yes	0.16	High	61
1015	Random	41	37	1	0	No	0.1	Medium	61
1015	Hybrid	91	80	0	0	Yes	0.14	High	61
1015	Random	91	80	0	0	Yes	0.14	High	61
1015	Random	37	45	1	1	Yes	0.21	High	61
1015	Random	79	73	0	0	Yes	0.08	Low	61
1015	Hybrid	37	42	1	1	Yes	0.14	High	61
1015	Hybrid	66	61	0	0	Yes	0.08	Medium	61
1015	Hybrid	79	73	0	0	Yes	0.08	Medium	61
1015	Random	76	91	1	1	Yes	0.2	High	61
1015	Regular	41	37	0	0	Yes	0.1	High	61
1015	Random	37	42	1	1	Yes	0.14	High	61
1015	Regular	12	37	1	1	Yes	2.08	High	61
1015	Regular	19	57	1	1	Yes	2	High	61
1015	Random	73	24	0	0	Yes	2.04	High	61
1015	Regular	19	20	1	1	Yes	0.05	High	61
1015	Hybrid	76	91	1	1	Yes	0.2	High	61
1015	Regular	90	91	1	1	Yes	0.1	High	61
1015	Random	20	61	1	1	Yes	2.05	High	61
1015	Random	91	78	0	0	Yes	0.16	High	61
1015	Hybrid	90	91	1	1	Yes	0.1	High	61
1015	Random	73	88	1	1	Yes	0.21	High	61
1015	Random	61	71	1	1	Yes	0.16	High	61
1015	Hybrid	43	37	0	0	Yes	0.16	High	61
1015	Hybrid	12	37	1	1	Yes	2.08	High	61
1015	Hybrid	19	20	1	1	Yes	0.05	High	61
1015	Random	73	83	1	1	Yes	0.14	High	61
1015	Regular	61	70	1	1	Yes	0.14	High	61
1015	Hybrid	19	22	1	1	Yes	0.15	High	61
1015	Regular	37	42	1	1	Yes	0.14	High	61
1015	Regular	43	37	0	0	Yes	0.16	High	61
1015	Regular	73	83	1	1	Yes	0.14	High	61
1015	Hybrid	19	57	1	1	Yes	2	High	61
1015	Regular	73	82	1	1	Yes	0.12	High	61
1015	Regular	19	23	1	1	Yes	0.21	High	61
1015	Random	66	61	1	0	No	0.08	High	61
1015	Regular	79	73	0	0	Yes	0.08	High	61
1015	Random	19	20	0	1	No	0.05	Low	61
1015	Regular	68	61	0	0	Yes	0.11	High	61
1015	Regular	91	78	0	0	Yes	0.16	Low	61
1015	Random	91	30	0	0	Yes	2.03	High	61
1015	Hybrid	20	61	1	1	Yes	2.05	High	61
1015	Random	99	91	0	0	Yes	0.08	High	61
1015	Hybrid	73	24	0	0	Yes	2.04	High	61
1015	Hybrid	41	37	0	0	Yes	0.1	Medium	61
1015	Random	43	37	0	0	Yes	0.16	Medium	61
1015	Random	90	91	1	1	Yes	0.1	High	61
1015	Hybrid	61	71	1	1	Yes	0.16	Medium	61
1015	Random	68	61	0	0	Yes	0.11	Medium	61
1015	Regular	91	30	0	0	Yes	2.03	High	61
1015	Hybrid	91	30	0	0	Yes	2.03	High	61
1015	Regular	73	85	1	1	Yes	0.16	High	61
1015	Regular	66	61	0	0	Yes	0.08	High	61
1015	Hybrid	99	91	0	0	Yes	0.08	High	61
1015	Random	19	23	1	1	Yes	0.21	Low	61
1015	Hybrid	21	19	0	0	Yes	0.1	Low	61
1015	Regular	37	45	1	1	Yes	0.21	High	61
1015	Regular	21	19	0	0	Yes	0.1	High	61
1015	Random	40	37	1	0	No	0.08	Low	61
1015	Regular	20	61	1	1	Yes	2.05	High	61
1015	Regular	73	88	1	1	Yes	0.21	High	61
1015	Hybrid	37	45	1	1	Yes	0.21	High	61
1015	Regular	73	24	0	0	Yes	2.04	High	61
1015	Random	73	85	1	1	Yes	0.16	High	61
1015	Regular	76	91	1	1	Yes	0.2	High	61
1015	Random	19	22	1	1	Yes	0.15	High	61
1015	Random	12	37	1	1	Yes	2.08	High	61
1015	Regular	61	74	1	1	Yes	0.21	High	61
1015	Random	21	19	0	0	Yes	0.1	Medium	61
1015	Hybrid	91	78	0	0	Yes	0.16	High	61
1015	Hybrid	61	70	1	1	Yes	0.14	Low	61
1015	Random	73	82	1	1	Yes	0.12	High	61
1015	Regular	61	71	1	1	Yes	0.16	High	61
1015	Random	61	74	1	1	Yes	0.21	High	61
1015	Random	61	70	1	1	Yes	0.14	Medium	61
1015	Hybrid	73	88	1	1	Yes	0.21	High	61
1015	Hybrid	61	74	1	1	Yes	0.21	High	61
1015	Regular	19	22	1	1	Yes	0.15	High	61
1015	Hybrid	40	37	0	0	Yes	0.08	High	61
1015	Regular	99	91	0	0	Yes	0.08	High	61
1015	Hybrid	73	82	1	1	Yes	0.12	Low	61
1016	Random	19	57	1	1	Yes	2	High	61
1016	Hybrid	73	83	1	1	Yes	0.14	High	61
1016	Hybrid	68	61	0	0	Yes	0.11	Low	61
1016	Regular	40	37	0	0	Yes	0.08	High	61
1016	Hybrid	19	23	1	1	Yes	0.21	Medium	61
1016	Regular	91	80	0	0	Yes	0.14	High	61
1016	Hybrid	73	85	1	1	Yes	0.16	High	61
1016	Random	41	37	1	0	No	0.1	Medium	61
1016	Hybrid	91	80	0	0	Yes	0.14	High	61
1016	Random	91	80	0	0	Yes	0.14	Medium	61
1016	Random	37	45	1	1	Yes	0.21	High	61
1016	Random	79	73	0	0	Yes	0.08	Medium	61
1016	Hybrid	37	42	1	1	Yes	0.14	High	61
1016	Hybrid	66	61	1	0	No	0.08	Low	61
1016	Hybrid	79	73	0	0	Yes	0.08	High	61
1016	Random	76	91	1	1	Yes	0.2	Medium	61
1016	Regular	41	37	0	0	Yes	0.1	High	61
1016	Random	37	42	0	1	No	0.14	High	61
1016	Regular	12	37	1	1	Yes	2.08	High	61
1016	Regular	19	57	1	1	Yes	2	High	61
1016	Random	73	24	0	0	Yes	2.04	High	61
1016	Regular	19	20	1	1	Yes	0.05	High	61
1016	Hybrid	76	91	1	1	Yes	0.2	High	61
1016	Regular	90	91	1	1	Yes	0.1	High	61
1016	Random	20	61	1	1	Yes	2.05	High	61
1016	Random	91	78	0	0	Yes	0.16	Medium	61
1016	Hybrid	90	91	1	1	Yes	0.1	Low	61
1016	Random	73	88	1	1	Yes	0.21	Low	73
1016	Random	61	71	1	1	Yes	0.16	Low	73
1016	Hybrid	43	37	0	0	Yes	0.16	High	73
1016	Hybrid	12	37	1	1	Yes	2.08	High	73
1016	Hybrid	19	20	0	1	No	0.05	Low	73
1016	Random	73	83	1	1	Yes	0.14	Medium	73
1016	Regular	61	70	1	1	Yes	0.14	High	73
1016	Hybrid	19	22	1	1	Yes	0.15	Low	73
1016	Regular	37	42	1	1	Yes	0.14	High	73
1016	Regular	43	37	1	0	No	0.16	Low	73
1016	Regular	73	83	1	1	Yes	0.14	High	73
1016	Hybrid	19	57	1	1	Yes	2	High	73
1016	Regular	73	82	1	1	Yes	0.12	High	73
1016	Regular	19	23	1	1	Yes	0.21	High	73
1016	Random	66	61	1	0	No	0.08	Low	73
1016	Regular	79	73	0	0	Yes	0.08	High	73
1016	Random	19	20	1	1	Yes	0.05	Medium	73
1016	Regular	68	61	0	0	Yes	0.11	High	73
1016	Regular	91	78	0	0	Yes	0.16	High	73
1016	Random	91	30	0	0	Yes	2.03	High	73
1016	Hybrid	20	61	1	1	Yes	2.05	High	73
1016	Random	99	91	0	0	Yes	0.08	Low	73
1016	Hybrid	73	24	0	0	Yes	2.04	High	73
1016	Hybrid	41	37	0	0	Yes	0.1	Medium	73
1016	Random	43	37	0	0	Yes	0.16	High	73
1016	Random	90	91	1	1	Yes	0.1	Low	73
1016	Hybrid	61	71	1	1	Yes	0.16	Low	73
1016	Random	68	61	0	0	Yes	0.11	Low	73
1016	Regular	91	30	0	0	Yes	2.03	High	73
1016	Hybrid	91	30	0	0	Yes	2.03	High	73
1016	Regular	73	85	1	1	Yes	0.16	High	73
1016	Regular	66	61	0	0	Yes	0.08	High	73
1016	Hybrid	99	91	0	0	Yes	0.08	High	73
1016	Random	19	23	1	1	Yes	0.21	Medium	73
1016	Hybrid	21	19	0	0	Yes	0.1	Low	73
1016	Regular	37	45	1	1	Yes	0.21	High	73
1016	Regular	21	19	0	0	Yes	0.1	Low	73
1016	Random	40	37	0	0	Yes	0.08	Low	73
1016	Regular	20	61	1	1	Yes	2.05	High	73
1016	Regular	73	88	1	1	Yes	0.21	High	73
1016	Hybrid	37	45	1	1	Yes	0.21	High	73
1016	Regular	73	24	0	0	Yes	2.04	High	73
1016	Random	73	85	1	1	Yes	0.16	Medium	73
1016	Regular	76	91	1	1	Yes	0.2	High	73
1016	Random	19	22	1	1	Yes	0.15	Medium	73
1016	Random	12	37	1	1	Yes	2.08	High	73
1016	Regular	61	74	1	1	Yes	0.21	High	73
1016	Random	21	19	1	0	No	0.1	Low	73
1016	Hybrid	91	78	0	0	Yes	0.16	High	73
1016	Hybrid	61	70	1	1	Yes	0.14	Medium	73
1016	Random	73	82	1	1	Yes	0.12	Low	73
1016	Regular	61	71	1	1	Yes	0.16	High	73
1016	Random	61	74	1	1	Yes	0.21	Low	73
1016	Random	61	70	1	1	Yes	0.14	Low	73
1016	Hybrid	73	88	1	1	Yes	0.21	High	73
1016	Hybrid	61	74	1	1	Yes	0.21	Low	73
1016	Regular	19	22	1	1	Yes	0.15	High	73
1016	Hybrid	40	37	1	0	No	0.08	Low	73
1016	Regular	99	91	0	0	Yes	0.08	High	73
1016	Hybrid	73	82	1	1	Yes	0.12	High	73
1018	Random	19	57	1	1	Yes	2	High	73
1018	Hybrid	73	83	1	1	Yes	0.14	High	73
1018	Hybrid	68	61	0	0	Yes	0.11	Low	73
1018	Regular	40	37	0	0	Yes	0.08	High	73
1018	Hybrid	19	23	1	1	Yes	0.21	Medium	73
1018	Regular	91	80	0	0	Yes	0.14	High	73
1018	Hybrid	73	85	1	1	Yes	0.16	Medium	73
1018	Random	41	37	0	0	Yes	0.1	Low	73
1018	Hybrid	91	80	0	0	Yes	0.14	High	73
1018	Random	91	80	0	0	Yes	0.14	Medium	73
1018	Random	37	45	1	1	Yes	0.21	Low	73
1018	Random	79	73	0	0	Yes	0.08	Low	73
1018	Hybrid	37	42	1	1	Yes	0.14	High	73
1018	Hybrid	66	61	1	0	No	0.08	Low	73
1018	Hybrid	79	73	1	0	No	0.08	Low	73
1018	Random	76	91	1	1	Yes	0.2	High	73
1018	Regular	41	37	0	0	Yes	0.1	High	73
1018	Random	37	42	1	1	Yes	0.14	Low	73
1018	Regular	12	37	1	1	Yes	2.08	High	73
1018	Regular	19	57	1	1	Yes	2	High	73
1018	Random	73	24	0	0	Yes	2.04	High	73
1018	Regular	19	20	1	1	Yes	0.05	High	73
1018	Hybrid	76	91	1	1	Yes	0.2	High	73
1018	Regular	90	91	1	1	Yes	0.1	High	73
1018	Random	20	61	1	1	Yes	2.05	High	73
1018	Random	91	78	0	0	Yes	0.16	High	73
1018	Hybrid	90	91	1	1	Yes	0.1	Low	73
1018	Random	73	88	1	1	Yes	0.21	Medium	73
1018	Random	61	71	1	1	Yes	0.16	Medium	73
1018	Hybrid	43	37	0	0	Yes	0.16	Low	73
1018	Hybrid	12	37	1	1	Yes	2.08	High	73
1018	Hybrid	19	20	1	1	Yes	0.05	Low	73
1018	Random	73	83	1	1	Yes	0.14	Medium	73
1018	Regular	61	70	1	1	Yes	0.14	High	73
1018	Hybrid	19	22	1	1	Yes	0.15	Low	73
1018	Regular	37	42	1	1	Yes	0.14	High	73
1018	Regular	43	37	0	0	Yes	0.16	High	73
1018	Regular	73	83	1	1	Yes	0.14	High	73
1018	Hybrid	19	57	1	1	Yes	2	High	73
1018	Regular	73	82	1	1	Yes	0.12	High	73
1018	Regular	19	23	1	1	Yes	0.21	High	73
1018	Random	66	61	0	0	Yes	0.08	Low	73
1018	Regular	79	73	0	0	Yes	0.08	High	73
1018	Random	19	20	1	1	Yes	0.05	Low	73
1018	Regular	68	61	0	0	Yes	0.11	High	73
1018	Regular	91	78	0	0	Yes	0.16	High	73
1018	Random	91	30	0	0	Yes	2.03	High	73
1018	Hybrid	20	61	1	1	Yes	2.05	High	73
1018	Random	99	91	0	0	Yes	0.08	High	73
1018	Hybrid	73	24	0	0	Yes	2.04	High	73
1018	Hybrid	41	37	0	0	Yes	0.1	Low	73
1018	Random	43	37	0	0	Yes	0.16	Low	73
1018	Random	90	91	1	1	Yes	0.1	Low	73
1018	Hybrid	61	71	1	1	Yes	0.16	Medium	73
1018	Random	68	61	0	0	Yes	0.11	Low	73
1018	Regular	91	30	0	0	Yes	2.03	High	73
1018	Hybrid	91	30	0	0	Yes	2.03	High	73
1018	Regular	73	85	1	1	Yes	0.16	High	73
1018	Regular	66	61	0	0	Yes	0.08	High	73
1018	Hybrid	99	91	0	0	Yes	0.08	High	73
1018	Random	19	23	1	1	Yes	0.21	Low	73
1018	Hybrid	21	19	0	0	Yes	0.1	Low	73
1018	Regular	37	45	1	1	Yes	0.21	High	73
1018	Regular	21	19	0	0	Yes	0.1	High	73
1018	Random	40	37	0	0	Yes	0.08	Low	73
1018	Regular	20	61	1	1	Yes	2.05	High	73
1018	Regular	73	88	1	1	Yes	0.21	High	73
1018	Hybrid	37	45	1	1	Yes	0.21	Medium	73
1018	Regular	73	24	0	0	Yes	2.04	High	73
1018	Random	73	85	1	1	Yes	0.16	Medium	73
1018	Regular	76	91	1	1	Yes	0.2	High	73
1018	Random	19	22	0	1	No	0.15	Low	73
1018	Random	12	37	1	1	Yes	2.08	Medium	73
1018	Regular	61	74	1	1	Yes	0.21	High	73
1018	Random	21	19	0	0	Yes	0.1	Low	73
1018	Hybrid	91	78	0	0	Yes	0.16	High	73
1018	Hybrid	61	70	1	1	Yes	0.14	Low	73
1018	Random	73	82	1	1	Yes	0.12	Low	73
1018	Regular	61	71	1	1	Yes	0.16	High	73
1018	Random	61	74	1	1	Yes	0.21	Low	73
1018	Random	61	70	1	1	Yes	0.14	Low	73
1018	Hybrid	73	88	1	1	Yes	0.21	Medium	73
1018	Hybrid	61	74	1	1	Yes	0.21	Low	73
1018	Regular	19	22	1	1	Yes	0.15	High	73
1018	Hybrid	40	37	1	0	No	0.08	Low	73
1018	Regular	99	91	0	0	Yes	0.08	High	73
1018	Hybrid	73	82	1	1	Yes	0.12	Medium	73
1019	Random	19	57	1	1	Yes	2	Medium	73
1019	Hybrid	73	83	0	1	No	0.14	Medium	73
1019	Hybrid	68	61	0	0	Yes	0.11	Medium	73
1019	Regular	40	37	0	0	Yes	0.08	Medium	73
1019	Hybrid	19	23	1	1	Yes	0.21	Medium	73
1019	Regular	91	80	0	0	Yes	0.14	Medium	73
1019	Hybrid	73	85	1	1	Yes	0.16	Medium	73
1019	Random	41	37	0	0	Yes	0.1	Medium	73
1019	Hybrid	91	80	0	0	Yes	0.14	Medium	73
1019	Random	91	80	0	0	Yes	0.14	Medium	73
1019	Random	37	45	1	1	Yes	0.21	Medium	73
1019	Random	79	73	0	0	Yes	0.08	Medium	73
1019	Hybrid	37	42	1	1	Yes	0.14	Medium	73
1019	Hybrid	66	61	0	0	Yes	0.08	Medium	73
1019	Hybrid	79	73	0	0	Yes	0.08	Medium	73
1019	Random	76	91	1	1	Yes	0.2	Medium	73
1019	Regular	41	37	1	0	No	0.1	Medium	73
1019	Random	37	42	1	1	Yes	0.14	Medium	73
1019	Regular	12	37	1	1	Yes	2.08	Medium	73
1019	Regular	19	57	1	1	Yes	2	Medium	73
1019	Random	73	24	0	0	Yes	2.04	Medium	73
1019	Regular	19	20	1	1	Yes	0.05	Medium	73
1019	Hybrid	76	91	1	1	Yes	0.2	Medium	73
1019	Regular	90	91	1	1	Yes	0.1	Medium	73
1019	Random	20	61	1	1	Yes	2.05	Medium	73
1019	Random	91	78	0	0	Yes	0.16	Medium	73
1019	Hybrid	90	91	1	1	Yes	0.1	Medium	73
1019	Random	73	88	1	1	Yes	0.21	Medium	73
1019	Random	61	71	1	1	Yes	0.16	Medium	73
1019	Hybrid	43	37	0	0	Yes	0.16	Medium	73
1019	Hybrid	12	37	1	1	Yes	2.08	Medium	73
1019	Hybrid	19	20	0	1	No	0.05	Medium	73
1019	Random	73	83	1	1	Yes	0.14	Medium	73
1019	Regular	61	70	1	1	Yes	0.14	Medium	73
1019	Hybrid	19	22	1	1	Yes	0.15	Medium	73
1019	Regular	37	42	1	1	Yes	0.14	Medium	73
1019	Regular	43	37	0	0	Yes	0.16	Medium	73
1019	Regular	73	83	1	1	Yes	0.14	Medium	73
1019	Hybrid	19	57	1	1	Yes	2	Medium	73
1019	Regular	73	82	1	1	Yes	0.12	Medium	73
1019	Regular	19	23	1	1	Yes	0.21	Medium	73
1019	Random	66	61	1	0	No	0.08	Medium	73
1019	Regular	79	73	0	0	Yes	0.08	Medium	73
1019	Random	19	20	0	1	No	0.05	Medium	73
1019	Regular	68	61	0	0	Yes	0.11	Medium	73
1019	Regular	91	78	0	0	Yes	0.16	Medium	73
1019	Random	91	30	0	0	Yes	2.03	Medium	73
1019	Hybrid	20	61	1	1	Yes	2.05	Medium	73
1019	Random	99	91	0	0	Yes	0.08	Medium	73
1019	Hybrid	73	24	0	0	Yes	2.04	High	73
1019	Hybrid	41	37	0	0	Yes	0.1	High	73
1019	Random	43	37	0	0	Yes	0.16	High	73
1019	Random	90	91	0	1	No	0.1	High	73
1019	Hybrid	61	71	1	1	Yes	0.16	High	73
1019	Random	68	61	0	0	Yes	0.11	Medium	73
1019	Regular	91	30	0	0	Yes	2.03	High	73
1019	Hybrid	91	30	0	0	Yes	2.03	High	73
1019	Regular	73	85	1	1	Yes	0.16	High	73
1019	Regular	66	61	0	0	Yes	0.08	High	73
1019	Hybrid	99	91	0	0	Yes	0.08	High	73
1019	Random	19	23	1	1	Yes	0.21	Medium	73
1019	Hybrid	21	19	0	0	Yes	0.1	Medium	73
1019	Regular	37	45	1	1	Yes	0.21	High	73
1019	Regular	21	19	0	0	Yes	0.1	High	73
1019	Random	40	37	0	0	Yes	0.08	High	73
1019	Regular	20	61	1	1	Yes	2.05	High	73
1019	Regular	73	88	1	1	Yes	0.21	High	73
1019	Hybrid	37	45	1	1	Yes	0.21	High	73
1019	Regular	73	24	0	0	Yes	2.04	High	73
1019	Random	73	85	1	1	Yes	0.16	Medium	73
1019	Regular	76	91	1	1	Yes	0.2	High	73
1019	Random	19	22	0	1	No	0.15	Medium	73
1019	Random	12	37	1	1	Yes	2.08	High	73
1019	Regular	61	74	1	1	Yes	0.21	High	73
1019	Random	21	19	0	0	Yes	0.1	Medium	73
1019	Hybrid	91	78	0	0	Yes	0.16	Medium	73
1019	Hybrid	61	70	1	1	Yes	0.14	Medium	73
1019	Random	73	82	0	1	No	0.12	Medium	73
1019	Regular	61	71	1	1	Yes	0.16	Medium	73
1019	Random	61	74	1	1	Yes	0.21	High	73
1019	Random	61	70	1	1	Yes	0.14	Medium	73
1019	Hybrid	73	88	1	1	Yes	0.21	High	73
1019	Hybrid	61	74	1	1	Yes	0.21	Medium	73
1019	Regular	19	22	1	1	Yes	0.15	Medium	73
1019	Hybrid	40	37	0	0	Yes	0.08	Medium	73
1019	Regular	99	91	0	0	Yes	0.08	High	73
1019	Hybrid	73	82	1	1	Yes	0.12	High	73
1020	Random	19	57	1	1	Yes	2	Medium	73
1020	Hybrid	73	83	1	1	Yes	0.14	Medium	73
1020	Hybrid	68	61	0	0	Yes	0.11	Medium	73
1020	Regular	40	37	0	0	Yes	0.08	High	73
1020	Hybrid	19	23	1	1	Yes	0.21	Medium	73
1020	Regular	91	80	0	0	Yes	0.14	High	73
1020	Hybrid	73	85	1	1	Yes	0.16	Medium	73
1020	Random	41	37	0	0	Yes	0.1	Low	73
1020	Hybrid	91	80	0	0	Yes	0.14	High	73
1020	Random	91	80	0	0	Yes	0.14	Medium	73
1020	Random	37	45	0	1	No	0.21	Low	73
1020	Random	79	73	0	0	Yes	0.08	Low	73
1020	Hybrid	37	42	1	1	Yes	0.14	Medium	73
1020	Hybrid	66	61	0	0	Yes	0.08	Medium	73
1020	Hybrid	79	73	0	0	Yes	0.08	Low	73
1020	Random	76	91	1	1	Yes	0.2	Low	73
1020	Regular	41	37	0	0	Yes	0.1	High	73
1020	Random	37	42	1	1	Yes	0.14	Low	73
1020	Regular	12	37	1	1	Yes	2.08	High	73
1020	Regular	19	57	1	1	Yes	2	High	73
1020	Random	73	24	0	0	Yes	2.04	High	73
1020	Regular	19	20	1	1	Yes	0.05	High	73
1020	Hybrid	76	91	1	1	Yes	0.2	Medium	73
1020	Regular	90	91	1	1	Yes	0.1	High	73
1020	Random	20	61	1	1	Yes	2.05	High	73
1020	Random	91	78	0	0	Yes	0.16	Medium	73
1020	Hybrid	90	91	1	1	Yes	0.1	Low	73
1020	Random	73	88	1	1	Yes	0.21	Medium	73
1020	Random	61	71	0	1	No	0.16	Low	73
1020	Hybrid	43	37	0	0	Yes	0.16	Medium	73
1020	Hybrid	12	37	1	1	Yes	2.08	High	73
1020	Hybrid	19	20	1	1	Yes	0.05	Low	73
1020	Random	73	83	1	1	Yes	0.14	Low	73
1020	Regular	61	70	1	1	Yes	0.14	High	73
1020	Hybrid	19	22	1	1	Yes	0.15	Low	73
1020	Regular	37	42	1	1	Yes	0.14	High	73
1020	Regular	43	37	0	0	Yes	0.16	High	73
1020	Regular	73	83	1	1	Yes	0.14	High	73
1020	Hybrid	19	57	1	1	Yes	2	High	73
1020	Regular	73	82	1	1	Yes	0.12	High	73
1020	Regular	19	23	1	1	Yes	0.21	High	73
1020	Random	66	61	0	0	Yes	0.08	Medium	73
1020	Regular	79	73	0	0	Yes	0.08	High	73
1020	Random	19	20	0	1	No	0.05	Low	73
1020	Regular	68	61	0	0	Yes	0.11	Low	73
1020	Regular	91	78	0	0	Yes	0.16	High	73
1020	Random	91	30	0	0	Yes	2.03	High	73
1020	Hybrid	20	61	1	1	Yes	2.05	High	73
1020	Random	99	91	0	0	Yes	0.08	Medium	73
1020	Hybrid	73	24	0	0	Yes	2.04	High	73
1020	Hybrid	41	37	0	0	Yes	0.1	Low	73
1020	Random	43	37	0	0	Yes	0.16	Low	73
1020	Random	90	91	1	1	Yes	0.1	Low	73
1020	Hybrid	61	71	1	1	Yes	0.16	Low	73
1020	Random	68	61	0	0	Yes	0.11	Low	73
1020	Regular	91	30	0	0	Yes	2.03	High	73
1020	Hybrid	91	30	0	0	Yes	2.03	High	73
1020	Regular	73	85	1	1	Yes	0.16	High	73
1020	Regular	66	61	0	0	Yes	0.08	High	73
1020	Hybrid	99	91	0	0	Yes	0.08	High	73
1020	Random	19	23	1	1	Yes	0.21	Medium	73
1020	Hybrid	21	19	1	0	No	0.1	Medium	73
1020	Regular	37	45	1	1	Yes	0.21	High	73
1020	Regular	21	19	0	0	Yes	0.1	High	73
1020	Random	40	37	0	0	Yes	0.08	Low	73
1020	Regular	20	61	1	1	Yes	2.05	High	73
1020	Regular	73	88	1	1	Yes	0.21	High	73
1020	Hybrid	37	45	1	1	Yes	0.21	Medium	73
1020	Regular	73	24	0	0	Yes	2.04	High	73
1020	Random	73	85	1	1	Yes	0.16	Medium	73
1020	Regular	76	91	1	1	Yes	0.2	High	73
1020	Random	19	22	1	1	Yes	0.15	Low	73
1020	Random	12	37	1	1	Yes	2.08	Medium	73
1020	Regular	61	74	1	1	Yes	0.21	High	73
1020	Random	21	19	0	0	Yes	0.1	Low	73
1020	Hybrid	91	78	0	0	Yes	0.16	Medium	73
1020	Hybrid	61	70	1	1	Yes	0.14	Medium	73
1020	Random	73	82	1	1	Yes	0.12	Medium	73
1020	Regular	61	71	1	1	Yes	0.16	High	73
1020	Random	61	74	1	1	Yes	0.21	Medium	73
1020	Random	61	70	0	1	No	0.14	Low	73
1020	Hybrid	73	88	1	1	Yes	0.21	Medium	73
1020	Hybrid	61	74	1	1	Yes	0.21	Low	73
1020	Regular	19	22	1	1	Yes	0.15	Medium	73
1020	Hybrid	40	37	0	0	Yes	0.08	Medium	73
1020	Regular	99	91	0	0	Yes	0.08	High	73
1020	Hybrid	73	82	1	1	Yes	0.12	Medium	73
1022	Random	19	57	1	1	Yes	2	High	73
1022	Hybrid	73	83	1	1	Yes	0.14	High	73
1022	Hybrid	68	61	0	0	Yes	0.11	Medium	73
1022	Regular	40	37	0	0	Yes	0.08	High	73
1022	Hybrid	19	23	1	1	Yes	0.21	High	73
1022	Regular	91	80	0	0	Yes	0.14	High	73
1022	Hybrid	73	85	1	1	Yes	0.16	High	73
1022	Random	41	37	0	0	Yes	0.1	Low	73
1022	Hybrid	91	80	0	0	Yes	0.14	High	73
1022	Random	91	80	0	0	Yes	0.14	High	73
1022	Random	37	45	1	1	Yes	0.21	Medium	73
1022	Random	79	73	0	0	Yes	0.08	Low	73
1022	Hybrid	37	42	1	1	Yes	0.14	Medium	73
1022	Hybrid	66	61	0	0	Yes	0.08	Low	73
1022	Hybrid	79	73	0	0	Yes	0.08	Low	73
1022	Random	76	91	1	1	Yes	0.2	High	73
1022	Regular	41	37	1	0	No	0.1	High	73
1022	Random	37	42	1	1	Yes	0.14	Low	73
1022	Regular	12	37	1	1	Yes	2.08	High	73
1022	Regular	19	57	1	1	Yes	2	High	73
1022	Random	73	24	0	0	Yes	2.04	High	73
1022	Regular	19	20	1	1	Yes	0.05	High	73
1022	Hybrid	76	91	1	1	Yes	0.2	High	73
1022	Regular	90	91	1	1	Yes	0.1	High	73
1022	Random	20	61	1	1	Yes	2.05	High	73
1022	Random	91	78	0	0	Yes	0.16	Medium	73
1022	Hybrid	90	91	1	1	Yes	0.1	High	73
1022	Random	73	88	1	1	Yes	0.21	Medium	73
1022	Random	61	71	1	1	Yes	0.16	Medium	73
1022	Hybrid	43	37	0	0	Yes	0.16	Low	73
1022	Hybrid	12	37	1	1	Yes	2.08	High	73
1022	Hybrid	19	20	1	1	Yes	0.05	Medium	73
1022	Random	73	83	1	1	Yes	0.14	High	73
1022	Regular	61	70	1	1	Yes	0.14	High	73
1022	Hybrid	19	22	1	1	Yes	0.15	High	73
1022	Regular	37	42	1	1	Yes	0.14	High	73
1022	Regular	43	37	0	0	Yes	0.16	High	73
1022	Regular	73	83	1	1	Yes	0.14	High	73
1022	Hybrid	19	57	1	1	Yes	2	High	73
1022	Regular	73	82	1	1	Yes	0.12	High	73
1022	Regular	19	23	1	1	Yes	0.21	High	73
1022	Random	66	61	0	0	Yes	0.08	Low	73
1022	Regular	79	73	0	0	Yes	0.08	High	73
1022	Random	19	20	0	1	No	0.05	Low	73
1022	Regular	68	61	0	0	Yes	0.11	High	73
1022	Regular	91	78	0	0	Yes	0.16	High	73
1022	Random	91	30	0	0	Yes	2.03	High	73
1022	Hybrid	20	61	1	1	Yes	2.05	High	73
1022	Random	99	91	1	0	No	0.08	Low	73
1022	Hybrid	73	24	0	0	Yes	2.04	High	73
1022	Hybrid	41	37	0	0	Yes	0.1	Low	73
1022	Random	43	37	0	0	Yes	0.16	Medium	73
1022	Random	90	91	1	1	Yes	0.1	Medium	73
1022	Hybrid	61	71	1	1	Yes	0.16	High	73
1022	Random	68	61	0	0	Yes	0.11	Low	73
1022	Regular	91	30	0	0	Yes	2.03	High	73
1022	Hybrid	91	30	0	0	Yes	2.03	High	73
1022	Regular	73	85	1	1	Yes	0.16	High	73
1022	Regular	66	61	0	0	Yes	0.08	High	73
1022	Hybrid	99	91	0	0	Yes	0.08	High	73
1022	Random	19	23	1	1	Yes	0.21	High	73
1022	Hybrid	21	19	0	0	Yes	0.1	Low	73
1022	Regular	37	45	1	1	Yes	0.21	High	73
1022	Regular	21	19	0	0	Yes	0.1	High	73
1022	Random	40	37	0	0	Yes	0.08	Low	73
1022	Regular	20	61	1	1	Yes	2.05	High	73
1022	Regular	73	88	1	1	Yes	0.21	High	73
1022	Hybrid	37	45	1	1	Yes	0.21	Medium	73
1022	Regular	73	24	0	0	Yes	2.04	High	73
1022	Random	73	85	1	1	Yes	0.16	High	73
1022	Regular	76	91	1	1	Yes	0.2	High	73
1022	Random	19	22	1	1	Yes	0.15	Medium	73
1022	Random	12	37	1	1	Yes	2.08	High	73
1022	Regular	61	74	1	1	Yes	0.21	High	73
1022	Random	21	19	0	0	Yes	0.1	Medium	73
1022	Hybrid	91	78	0	0	Yes	0.16	High	73
1022	Hybrid	61	70	1	1	Yes	0.14	High	73
1022	Random	73	82	1	1	Yes	0.12	Medium	73
1022	Regular	61	71	1	1	Yes	0.16	High	73
1022	Random	61	74	1	1	Yes	0.21	Medium	73
1022	Random	61	70	1	1	Yes	0.14	Medium	73
1022	Hybrid	73	88	1	1	Yes	0.21	High	73
1022	Hybrid	61	74	1	1	Yes	0.21	High	73
1022	Regular	19	22	1	1	Yes	0.15	High	73
1022	Hybrid	40	37	0	0	Yes	0.08	Medium	73
1022	Regular	99	91	0	0	Yes	0.08	High	73
1022	Hybrid	73	82	1	1	Yes	0.12	High	73
1024	Random	19	57	1	1	Yes	2	High	73
1024	Hybrid	73	83	1	1	Yes	0.14	Low	73
1024	Hybrid	68	61	0	0	Yes	0.11	Medium	73
1024	Regular	40	37	0	0	Yes	0.08	High	73
1024	Hybrid	19	23	1	1	Yes	0.21	High	73
1024	Regular	91	80	0	0	Yes	0.14	High	73
1024	Hybrid	73	85	1	1	Yes	0.16	Medium	73
1024	Random	41	37	0	0	Yes	0.1	Low	73
1024	Hybrid	91	80	0	0	Yes	0.14	High	73
1024	Random	91	80	0	0	Yes	0.14	Medium	73
1024	Random	37	45	1	1	Yes	0.21	Low	73
1024	Random	79	73	1	0	No	0.08	Low	73
1024	Hybrid	37	42	1	1	Yes	0.14	Medium	73
1024	Hybrid	66	61	0	0	Yes	0.08	Low	73
1024	Hybrid	79	73	0	0	Yes	0.08	Medium	73
1024	Random	76	91	1	1	Yes	0.2	High	73
1024	Regular	41	37	0	0	Yes	0.1	High	73
1024	Random	37	42	0	1	No	0.14	Low	73
1024	Regular	12	37	1	1	Yes	2.08	High	73
1024	Regular	19	57	1	1	Yes	2	High	73
1024	Random	73	24	0	0	Yes	2.04	High	73
1024	Regular	19	20	1	1	Yes	0.05	High	73
1024	Hybrid	76	91	1	1	Yes	0.2	High	73
1024	Regular	90	91	1	1	Yes	0.1	High	73
1024	Random	20	61	1	1	Yes	2.05	High	73
1024	Random	91	78	0	0	Yes	0.16	High	73
1024	Hybrid	90	91	1	1	Yes	0.1	Medium	73
1024	Random	73	88	1	1	Yes	0.21	High	73
1024	Random	61	71	1	1	Yes	0.16	High	73
1024	Hybrid	43	37	0	0	Yes	0.16	High	73
1024	Hybrid	12	37	1	1	Yes	2.08	High	73
1024	Hybrid	19	20	1	1	Yes	0.05	Low	73
1024	Random	73	83	1	1	Yes	0.14	High	73
1024	Regular	61	70	1	1	Yes	0.14	High	73
1024	Hybrid	19	22	1	1	Yes	0.15	High	73
1024	Regular	37	42	1	1	Yes	0.14	High	73
1024	Regular	43	37	0	0	Yes	0.16	High	91
1024	Regular	73	83	1	1	Yes	0.14	High	91
1024	Hybrid	19	57	1	1	Yes	2	High	91
1024	Regular	73	82	1	1	Yes	0.12	High	91
1024	Regular	19	23	1	1	Yes	0.21	High	91
1024	Random	66	61	0	0	Yes	0.08	Low	91
1024	Regular	79	73	0	0	Yes	0.08	High	91
1024	Random	19	20	0	1	No	0.05	Low	91
1024	Regular	68	61	0	0	Yes	0.11	High	91
1024	Regular	91	78	0	0	Yes	0.16	High	91
1024	Random	91	30	0	0	Yes	2.03	High	91
1024	Hybrid	20	61	1	1	Yes	2.05	High	91
1024	Random	99	91	0	0	Yes	0.08	High	91
1024	Hybrid	73	24	0	0	Yes	2.04	High	91
1024	Hybrid	41	37	1	0	No	0.1	Low	91
1024	Random	43	37	0	0	Yes	0.16	Medium	91
1024	Random	90	91	1	1	Yes	0.1	Low	91
1024	Hybrid	61	71	1	1	Yes	0.16	Low	91
1024	Random	68	61	0	0	Yes	0.11	Medium	91
1024	Regular	91	30	0	0	Yes	2.03	High	91
1024	Hybrid	91	30	0	0	Yes	2.03	High	91
1024	Regular	73	85	1	1	Yes	0.16	High	91
1024	Regular	66	61	0	0	Yes	0.08	High	91
1024	Hybrid	99	91	0	0	Yes	0.08	High	91
1024	Random	19	23	1	1	Yes	0.21	Low	91
1024	Hybrid	21	19	1	0	No	0.1	Low	91
1024	Regular	37	45	1	1	Yes	0.21	High	91
1024	Regular	21	19	0	0	Yes	0.1	High	91
1024	Random	40	37	0	0	Yes	0.08	Medium	91
1024	Regular	20	61	1	1	Yes	2.05	High	91
1024	Regular	73	88	1	1	Yes	0.21	High	91
1024	Hybrid	37	45	1	1	Yes	0.21	Medium	91
1024	Regular	73	24	0	0	Yes	2.04	High	91
1024	Random	73	85	1	1	Yes	0.16	Medium	91
1024	Regular	76	91	1	1	Yes	0.2	High	91
1024	Random	19	22	1	1	Yes	0.15	Low	91
1024	Random	12	37	1	1	Yes	2.08	Medium	91
1024	Regular	61	74	1	1	Yes	0.21	High	91
1024	Random	21	19	1	0	No	0.1	Low	91
1024	Hybrid	91	78	0	0	Yes	0.16	High	91
1024	Hybrid	61	70	1	1	Yes	0.14	High	91
1024	Random	73	82	1	1	Yes	0.12	Medium	91
1024	Regular	61	71	1	1	Yes	0.16	High	91
1024	Random	61	74	1	1	Yes	0.21	Medium	91
1024	Random	61	70	1	1	Yes	0.14	Medium	91
1024	Hybrid	73	88	1	1	Yes	0.21	High	91
1024	Hybrid	61	74	1	1	Yes	0.21	Medium	91
1024	Regular	19	22	1	1	Yes	0.15	High	91
1024	Hybrid	40	37	0	0	Yes	0.08	Medium	91
1024	Regular	99	91	0	0	Yes	0.08	High	91
1024	Hybrid	73	82	1	1	Yes	0.12	Medium	91
1025	Random	19	57	1	1	Yes	2	High	91
1025	Hybrid	73	83	1	1	Yes	0.14	High	91
1025	Hybrid	68	61	0	0	Yes	0.11	Medium	91
1025	Regular	40	37	0	0	Yes	0.08	High	91
1025	Hybrid	19	23	1	1	Yes	0.21	Low	91
1025	Regular	91	80	0	0	Yes	0.14	High	91
1025	Hybrid	73	85	1	1	Yes	0.16	High	91
1025	Random	41	37	0	0	Yes	0.1	Low	91
1025	Hybrid	91	80	0	0	Yes	0.14	High	91
1025	Random	91	80	0	0	Yes	0.14	Medium	91
1025	Random	37	45	1	1	Yes	0.21	Medium	91
1025	Random	79	73	0	0	Yes	0.08	Low	91
1025	Hybrid	37	42	1	1	Yes	0.14	Low	91
1025	Hybrid	66	61	0	0	Yes	0.08	Low	91
1025	Hybrid	79	73	0	0	Yes	0.08	Medium	91
1025	Random	76	91	1	1	Yes	0.2	High	91
1025	Regular	41	37	0	0	Yes	0.1	High	91
1025	Random	37	42	1	1	Yes	0.14	Low	91
1025	Regular	12	37	1	1	Yes	2.08	High	91
1025	Regular	19	57	1	1	Yes	2	High	91
1025	Random	73	24	0	0	Yes	2.04	High	91
1025	Regular	19	20	1	1	Yes	0.05	High	91
1025	Hybrid	76	91	1	1	Yes	0.2	High	91
1025	Regular	90	91	1	1	Yes	0.1	High	91
1025	Random	20	61	1	1	Yes	2.05	High	91
1025	Random	91	78	0	0	Yes	0.16	Low	91
1025	Hybrid	90	91	1	1	Yes	0.1	Medium	91
1025	Random	73	88	1	1	Yes	0.21	Low	91
1025	Random	61	71	1	1	Yes	0.16	Low	91
1025	Hybrid	43	37	0	0	Yes	0.16	Low	91
1025	Hybrid	12	37	1	1	Yes	2.08	High	91
1025	Hybrid	19	20	1	1	Yes	0.05	Medium	91
1025	Random	73	83	1	1	Yes	0.14	Medium	91
1025	Regular	61	70	1	1	Yes	0.14	High	91
1025	Hybrid	19	22	1	1	Yes	0.15	Low	91
1025	Regular	37	42	1	1	Yes	0.14	High	91
1025	Regular	43	37	0	0	Yes	0.16	High	91
1025	Regular	73	83	1	1	Yes	0.14	High	91
1025	Hybrid	19	57	1	1	Yes	2	High	91
1025	Regular	73	82	1	1	Yes	0.12	High	91
1025	Regular	19	23	1	1	Yes	0.21	High	91
1025	Random	66	61	0	0	Yes	0.08	Low	91
1025	Regular	79	73	0	0	Yes	0.08	High	91
1025	Random	19	20	1	1	Yes	0.05	Low	91
1025	Regular	68	61	0	0	Yes	0.11	High	91
1025	Regular	91	78	0	0	Yes	0.16	High	91
1025	Random	91	30	0	0	Yes	2.03	High	91
1025	Hybrid	20	61	1	1	Yes	2.05	High	91
1025	Random	99	91	0	0	Yes	0.08	High	91
1025	Hybrid	73	24	0	0	Yes	2.04	High	91
1025	Hybrid	41	37	0	0	Yes	0.1	Medium	91
1025	Random	43	37	0	0	Yes	0.16	Medium	91
1025	Random	90	91	1	1	Yes	0.1	Low	91
1025	Hybrid	61	71	1	1	Yes	0.16	Low	91
1025	Random	68	61	0	0	Yes	0.11	Low	91
1025	Regular	91	30	0	0	Yes	2.03	High	91
1025	Hybrid	91	30	0	0	Yes	2.03	High	91
1025	Regular	73	85	1	1	Yes	0.16	High	91
1025	Regular	66	61	0	0	Yes	0.08	High	91
1025	Hybrid	99	91	0	0	Yes	0.08	High	91
1025	Random	19	23	1	1	Yes	0.21	Medium	91
1025	Hybrid	21	19	0	0	Yes	0.1	Low	91
1025	Regular	37	45	1	1	Yes	0.21	High	91
1025	Regular	21	19	0	0	Yes	0.1	High	91
1025	Random	40	37	0	0	Yes	0.08	Low	91
1025	Regular	20	61	1	1	Yes	2.05	High	91
1025	Regular	73	88	1	1	Yes	0.21	High	91
1025	Hybrid	37	45	1	1	Yes	0.21	Medium	91
1025	Regular	73	24	0	0	Yes	2.04	High	91
1025	Random	73	85	1	1	Yes	0.16	Low	91
1025	Regular	76	91	1	1	Yes	0.2	High	91
1025	Random	19	22	1	1	Yes	0.15	Medium	91
1025	Random	12	37	1	1	Yes	2.08	Medium	91
1025	Regular	61	74	1	1	Yes	0.21	High	91
1025	Random	21	19	0	0	Yes	0.1	Low	91
1025	Hybrid	91	78	0	0	Yes	0.16	High	91
1025	Hybrid	61	70	1	1	Yes	0.14	Medium	91
1025	Random	73	82	1	1	Yes	0.12	Medium	91
1025	Regular	61	71	1	1	Yes	0.16	High	91
1025	Random	61	74	1	1	Yes	0.21	Medium	91
1025	Random	61	70	1	1	Yes	0.14	Low	91
1025	Hybrid	73	88	1	1	Yes	0.21	High	91
1025	Hybrid	61	74	1	1	Yes	0.21	Medium	91
1025	Regular	19	22	1	1	Yes	0.15	High	91
1025	Hybrid	40	37	0	0	Yes	0.08	Low	91
1025	Regular	99	91	0	0	Yes	0.08	High	91
1025	Hybrid	73	82	1	1	Yes	0.12	High	91
1026	Random	19	57	1	1	Yes	2	High	91
1026	Hybrid	73	83	1	1	Yes	0.14	Medium	91
1026	Hybrid	68	61	0	0	Yes	0.11	Medium	91
1026	Regular	40	37	0	0	Yes	0.08	High	91
1026	Hybrid	19	23	1	1	Yes	0.21	Medium	91
1026	Regular	91	80	0	0	Yes	0.14	High	91
1026	Hybrid	73	85	1	1	Yes	0.16	Medium	91
1026	Random	41	37	0	0	Yes	0.1	Low	91
1026	Hybrid	91	80	0	0	Yes	0.14	High	91
1026	Random	91	80	1	0	No	0.14	Low	91
1026	Random	37	45	1	1	Yes	0.21	Medium	91
1026	Random	79	73	0	0	Yes	0.08	Low	91
1026	Hybrid	37	42	1	1	Yes	0.14	Medium	91
1026	Hybrid	66	61	0	0	Yes	0.08	Low	91
1026	Hybrid	79	73	1	0	No	0.08	Medium	91
1026	Random	76	91	1	1	Yes	0.2	Medium	91
1026	Regular	41	37	0	0	Yes	0.1	High	91
1026	Random	37	42	1	1	Yes	0.14	Low	91
1026	Regular	12	37	1	1	Yes	2.08	High	91
1026	Regular	19	57	1	1	Yes	2	High	91
1026	Random	73	24	0	0	Yes	2.04	High	91
1026	Regular	19	20	1	1	Yes	0.05	High	91
1026	Hybrid	76	91	1	1	Yes	0.2	High	91
1026	Regular	90	91	1	1	Yes	0.1	High	91
1026	Random	20	61	1	1	Yes	2.05	High	91
1026	Random	91	78	0	0	Yes	0.16	Low	91
1026	Hybrid	90	91	1	1	Yes	0.1	Low	91
1026	Random	73	88	1	1	Yes	0.21	High	91
1026	Random	61	71	1	1	Yes	0.16	High	91
1026	Hybrid	43	37	0	0	Yes	0.16	Medium	91
1026	Hybrid	12	37	1	1	Yes	2.08	High	91
1026	Hybrid	19	20	1	1	Yes	0.05	Medium	91
1026	Random	73	83	1	1	Yes	0.14	Low	91
1026	Regular	61	70	1	1	Yes	0.14	High	91
1026	Hybrid	19	22	1	1	Yes	0.15	Medium	91
1026	Regular	37	42	1	1	Yes	0.14	High	91
1026	Regular	43	37	0	0	Yes	0.16	High	91
1026	Regular	73	83	1	1	Yes	0.14	High	91
1026	Hybrid	19	57	1	1	Yes	2	High	91
1026	Regular	73	82	1	1	Yes	0.12	High	91
1026	Regular	19	23	1	1	Yes	0.21	High	91
1026	Random	66	61	0	0	Yes	0.08	Low	91
1026	Regular	79	73	0	0	Yes	0.08	High	91
1026	Random	19	20	1	1	Yes	0.05	High	91
1026	Regular	68	61	0	0	Yes	0.11	High	91
1026	Regular	91	78	0	0	Yes	0.16	High	91
1026	Random	91	30	0	0	Yes	2.03	High	91
1026	Hybrid	20	61	1	1	Yes	2.05	High	91
1026	Random	99	91	0	0	Yes	0.08	Low	91
1026	Hybrid	73	24	0	0	Yes	2.04	High	91
1026	Hybrid	41	37	1	0	No	0.1	Low	91
1026	Random	43	37	0	0	Yes	0.16	Low	91
1026	Random	90	91	1	1	Yes	0.1	Low	91
1026	Hybrid	61	71	1	1	Yes	0.16	Medium	91
1026	Random	68	61	0	0	Yes	0.11	Medium	91
1026	Regular	91	30	0	0	Yes	2.03	High	91
1026	Hybrid	91	30	0	0	Yes	2.03	High	91
1026	Regular	73	85	1	1	Yes	0.16	High	91
1026	Regular	66	61	0	0	Yes	0.08	High	91
1026	Hybrid	99	91	0	0	Yes	0.08	High	91
1026	Random	19	23	1	1	Yes	0.21	Low	91
1026	Hybrid	21	19	1	0	No	0.1	Low	91
1026	Regular	37	45	1	1	Yes	0.21	High	91
1026	Regular	21	19	0	0	Yes	0.1	High	91
1026	Random	40	37	0	0	Yes	0.08	Low	91
1026	Regular	20	61	1	1	Yes	2.05	High	91
1026	Regular	73	88	1	1	Yes	0.21	High	91
1026	Hybrid	37	45	1	1	Yes	0.21	High	91
1026	Regular	73	24	0	0	Yes	2.04	High	91
1026	Random	73	85	1	1	Yes	0.16	Medium	91
1026	Regular	76	91	1	1	Yes	0.2	High	91
1026	Random	19	22	0	1	No	0.15	Low	91
1026	Random	12	37	1	1	Yes	2.08	Low	91
1026	Regular	61	74	1	1	Yes	0.21	High	91
1026	Random	21	19	0	0	Yes	0.1	Low	91
1026	Hybrid	91	78	0	0	Yes	0.16	High	91
1026	Hybrid	61	70	1	1	Yes	0.14	High	91
1026	Random	73	82	1	1	Yes	0.12	Medium	91
1026	Regular	61	71	1	1	Yes	0.16	High	91
1026	Random	61	74	1	1	Yes	0.21	Medium	91
1026	Random	61	70	0	1	No	0.14	Low	91
1026	Hybrid	73	88	1	1	Yes	0.21	High	91
1026	Hybrid	61	74	1	1	Yes	0.21	Medium	91
1026	Regular	19	22	1	1	Yes	0.15	High	91
1026	Hybrid	40	37	0	0	Yes	0.08	Low	91
[truncated: 4,439 more rows]
