# Supplementary material for: Graphical Aids to the Estimation and Discrimination of Uncertain Numerical Data
Source: PLoS One. 2015 Oct 27;10(10):e0141271. doi: 10.1371/journal.pone.0141271 (PMC4634229; doi:10.1371/journal.pone.0141271)
Supplement: S1 File — (ZIP) [file pone.0141271.s001.zip › data/estimation.csv]

user_id	stimulus_type	estimated_number	true_number	user_confidence
1001	Hybrid	15	19	Medium
1001	Hybrid	15	19	Medium
1002	Hybrid	10	19	Medium
1002	Hybrid	12	19	Low
1003	Hybrid	15	19	Low
1003	Hybrid	10	19	Medium
1004	Hybrid	15	19	High
1004	Hybrid	10	19	Medium
1005	Hybrid	20	19	Medium
1005	Hybrid	20	19	Medium
1006	Hybrid	10	19	Medium
1006	Hybrid	10	19	Medium
1007	Hybrid	12	19	Medium
1007	Hybrid	8	19	Medium
1008	Hybrid	10	19	Medium
1008	Hybrid	10	19	High
1009	Hybrid	23	19	Medium
1009	Hybrid	12	19	High
1010	Hybrid	10	19	Medium
1010	Hybrid	22	19	Medium
1011	Hybrid	15	19	Low
1011	Hybrid	20	19	Medium
1012	Hybrid	15	19	Low
1012	Hybrid	20	19	Low
1013	Hybrid	18	19	Medium
1013	Hybrid	20	19	Medium
1014	Hybrid	20	19	Medium
1014	Hybrid	10	19	High
1015	Hybrid	12	19	Medium
1015	Hybrid	10	19	High
1016	Hybrid	10	19	Medium
1016	Hybrid	5	19	High
1018	Hybrid	6	19	Low
1018	Hybrid	8	19	Medium
1019	Hybrid	15	19	Medium
1019	Hybrid	15	19	Medium
1020	Hybrid	15	19	High
1020	Hybrid	10	19	Medium
1022	Hybrid	12	19	Low
1022	Hybrid	15	19	Low
1024	Hybrid	14	19	Medium
1024	Hybrid	14	19	Medium
1025	Hybrid	15	19	Medium
1025	Hybrid	15	19	Medium
1026	Hybrid	15	19	Medium
1026	Hybrid	15	19	Medium
1027	Hybrid	5	19	Medium
1027	Hybrid	20	19	Medium
1028	Hybrid	15	19	Medium
1028	Hybrid	15	19	Medium
1029	Hybrid	10	19	Low
1029	Hybrid	7	19	Low
1030	Hybrid	15	19	High
1030	Hybrid	18	19	Medium
1031	Hybrid	15	19	Medium
1031	Hybrid	10	19	Medium
1033	Hybrid	10	19	Low
1033	Hybrid	11	19	Low
1034	Hybrid	80	19	Medium
1034	Hybrid	20	19	Low
1035	Hybrid	10	19	Medium
1035	Hybrid	12	19	High
1036	Hybrid	15	19	Medium
1036	Hybrid	15	19	Medium
1037	Hybrid	15	19	Medium
1037	Hybrid	20	19	Medium
1038	Hybrid	10	19	Low
1038	Hybrid	10	19	Low
1039	Hybrid	8	19	Medium
1039	Hybrid	8	19	Medium
1040	Hybrid	8	19	Medium
1040	Hybrid	18	19	Medium
1041	Hybrid	15	19	High
1041	Hybrid	20	19	Medium
1042	Hybrid	15	19	Medium
1042	Hybrid	20	19	Medium
1043	Hybrid	8	19	Medium
1043	Hybrid	10	19	Medium
1044	Hybrid	15	19	Medium
1044	Hybrid	10	19	Medium
1045	Hybrid	15	19	Medium
1045	Hybrid	5	19	Medium
1061	Hybrid	10	19	Medium
1061	Hybrid	10	19	High
1068	Hybrid	20	19	High
1068	Hybrid	18	19	High
1070	Hybrid	10	19	High
1070	Hybrid	10	19	High
1073	Hybrid	10	19	Medium
1073	Hybrid	10	19	Medium
1074	Hybrid	10	19	High
1074	Hybrid	20	19	Medium
1075	Hybrid	15	19	High
1075	Hybrid	20	19	High
1091	Hybrid	20	19	High
1091	Hybrid	15	19	Medium
1093	Hybrid	5	19	High
1093	Hybrid	98	19	Medium
1094	Hybrid	10	19	Medium
1094	Hybrid	10	19	Medium
1095	Hybrid	15	19	Medium
1095	Hybrid	15	19	Low
1098	Hybrid	19	19	Medium
1098	Hybrid	18	19	Medium
1100	Hybrid	10	19	Medium
1100	Hybrid	10	19	Medium
1101	Hybrid	10	19	Medium
1101	Hybrid	10	19	Low
1102	Hybrid	12	19	Low
1102	Hybrid	12	19	Low
1105	Hybrid	7	19	Medium
1105	Hybrid	10	19	Medium
1106	Hybrid	18	19	Medium
1106	Hybrid	18	19	Medium
1107	Hybrid	15	19	Medium
1107	Hybrid	16	19	Medium
1111	Hybrid	13	19	Medium
1111	Hybrid	88	19	Medium
1114	Hybrid	10	19	Medium
1114	Hybrid	10	19	Medium
1115	Hybrid	20	19	Medium
1115	Hybrid	15	19	Medium
1116	Hybrid	15	19	Low
1116	Hybrid	15	19	Low
1117	Hybrid	15	19	Medium
1117	Hybrid	10	19	High
1123	Hybrid	15	19	Medium
1123	Hybrid	10	19	Medium
1124	Hybrid	14	19	Medium
1124	Hybrid	18	19	Medium
1126	Hybrid	10	19	High
1126	Hybrid	10	19	Low
1127	Hybrid	15	19	High
1127	Hybrid	20	19	High
1129	Hybrid	20	19	Medium
1129	Hybrid	20	19	Medium
1201	Hybrid	12	19	High
1201	Hybrid	15	19	High
1202	Hybrid	18	19	Low
1202	Hybrid	20	19	Medium
1203	Hybrid	10	19	High
1203	Hybrid	15	19	High
1204	Hybrid	5	19	High
1204	Hybrid	95	19	High
1205	Hybrid	15	19	High
1205	Hybrid	20	19	High
1206	Hybrid	15	19	Medium
1206	Hybrid	15	19	Medium
1001	Random	30	19	Low
1001	Random	10	19	Low
1002	Random	25	19	Medium
1002	Random	15	19	Medium
1003	Random	15	19	Medium
1003	Random	10	19	Low
1004	Random	17	19	Low
1004	Random	25	19	Medium
1005	Random	25	19	Medium
1005	Random	25	19	Medium
1006	Random	11	19	Medium
1006	Random	15	19	Medium
1007	Random	18	19	Low
1007	Random	30	19	Low
1008	Random	15	19	Medium
1008	Random	10	19	Medium
1009	Random	8	19	Medium
1009	Random	35	19	High
1010	Random	10	19	Medium
1010	Random	20	19	Medium
1011	Random	15	19	Medium
1011	Random	10	19	Medium
1012	Random	15	19	Low
1012	Random	10	19	Low
1013	Random	10	19	Medium
1013	Random	20	19	Medium
1014	Random	20	19	Low
1014	Random	5	19	High
1015	Random	18	19	Medium
1015	Random	12	19	Medium
1016	Random	20	19	Medium
1016	Random	8	19	Medium
1018	Random	9	19	Low
1018	Random	12	19	Low
1019	Random	40	19	Medium
1019	Random	15	19	Medium
1020	Random	10	19	Low
1020	Random	30	19	Low
1022	Random	15	19	Medium
1022	Random	18	19	Medium
1024	Random	13	19	Medium
1024	Random	17	19	Medium
1025	Random	12	19	Low
1025	Random	25	19	Medium
1026	Random	10	19	Low
1026	Random	15	19	Low
1027	Random	10	19	Medium
1027	Random	5	19	Medium
1028	Random	10	19	Medium
1028	Random	20	19	Low
1029	Random	20	19	Low
1029	Random	10	19	Low
1030	Random	15	19	Low
1030	Random	15	19	Medium
1031	Random	10	19	Medium
1031	Random	15	19	Medium
1033	Random	10	19	Low
1033	Random	10	19	Low
1034	Random	25	19	Low
1034	Random	20	19	Low
1035	Random	40	19	Low
1035	Random	15	19	Low
1036	Random	15	19	Low
1036	Random	10	19	Medium
1037	Random	15	19	Medium
1037	Random	15	19	Medium
1038	Random	20	19	Low
1038	Random	10	19	Low
1039	Random	15	19	Medium
1039	Random	15	19	Medium
1040	Random	20	19	Medium
1040	Random	15	19	Medium
1041	Random	15	19	Medium
1041	Random	15	19	Medium
1042	Random	20	19	Low
1042	Random	15	19	Low
1043	Random	45	19	Low
1043	Random	10	19	Low
1044	Random	30	19	Medium
1044	Random	20	19	Medium
1045	Random	5	19	Medium
1045	Random	15	19	Low
1061	Random	15	19	Low
1061	Random	10	19	Low
1068	Random	20	19	Medium
1068	Random	30	19	Medium
1070	Random	15	19	Medium
1070	Random	20	19	Medium
1073	Random	20	19	Low
1073	Random	15	19	Medium
1074	Random	10	19	Medium
1074	Random	20	19	Medium
1075	Random	40	19	High
1075	Random	40	19	Medium
1091	Random	15	19	Medium
1091	Random	30	19	Medium
1093	Random	10	19	High
1093	Random	15	19	High
1094	Random	10	19	Low
1094	Random	10	19	Medium
1095	Random	20	19	Low
1095	Random	20	19	Low
1098	Random	23	19	Medium
1098	Random	20	19	Medium
1100	Random	13	19	Medium
1100	Random	10	19	Medium
1101	Random	15	19	Low
1101	Random	20	19	Medium
1102	Random	15	19	Low
1102	Random	15	19	Low
1105	Random	10	19	Medium
1105	Random	7	19	Medium
1106	Random	15	19	Medium
1106	Random	15	19	Medium
1107	Random	25	19	Medium
1107	Random	20	19	Medium
1111	Random	15	19	Low
1111	Random	9	19	Medium
1114	Random	8	19	Medium
1114	Random	10	19	Low
1115	Random	25	19	Medium
1115	Random	25	19	Medium
1116	Random	15	19	Low
1116	Random	13	19	Low
1117	Random	25	19	Medium
1117	Random	15	19	Medium
1123	Random	13	19	Medium
1123	Random	7	19	Low
1124	Random	18	19	Medium
1124	Random	20	19	Medium
1126	Random	20	19	Medium
1126	Random	20	19	Low
1127	Random	15	19	High
1127	Random	10	19	Medium
1129	Random	20	19	Low
1129	Random	30	19	Low
1201	Random	15	19	Medium
1201	Random	12	19	Medium
1202	Random	20	19	Low
1202	Random	20	19	Low
1203	Random	25	19	High
1203	Random	12	19	Medium
1204	Random	5	19	Medium
1204	Random	20	19	Low
1205	Random	20	19	Medium
1205	Random	20	19	Medium
1206	Random	20	19	Low
1206	Random	20	19	Low
1001	Regular	15	19	High
1001	Regular	20	19	High
1002	Regular	18	19	High
1002	Regular	18	19	High
1003	Regular	15	19	Low
1003	Regular	10	19	Medium
1004	Regular	17	19	Medium
1004	Regular	30	19	Medium
1005	Regular	50	19	Low
1005	Regular	19	19	High
1006	Regular	20	19	High
1006	Regular	18	19	Medium
1007	Regular	19	19	High
1007	Regular	8	19	Medium
1008	Regular	15	19	Medium
1008	Regular	20	19	Low
1009	Regular	12	19	High
1009	Regular	18	19	Medium
1010	Regular	17	19	Low
1010	Regular	15	19	Low
1011	Regular	20	19	High
1011	Regular	20	19	High
1012	Regular	15	19	High
1012	Regular	19	19	High
1013	Regular	19	19	High
1013	Regular	19	19	High
1014	Regular	19	19	High
1014	Regular	15	19	High
1015	Regular	20	19	Medium
1015	Regular	18	19	Medium
1016	Regular	11	19	High
1016	Regular	10	19	High
1018	Regular	20	19	Medium
1018	Regular	20	19	Medium
1019	Regular	10	19	Medium
1019	Regular	10	19	Medium
1020	Regular	19	19	High
1020	Regular	19	19	High
1022	Regular	18	19	Medium
1022	Regular	19	19	High
1024	Regular	19	19	High
1024	Regular	19	19	High
1025	Regular	17	19	High
1025	Regular	20	19	Medium
1026	Regular	20	19	High
1026	Regular	20	19	High
1027	Regular	10	19	Medium
1027	Regular	10	19	Medium
1028	Regular	20	19	Medium
1028	Regular	20	19	Medium
1029	Regular	15	19	Medium
1029	Regular	17	19	Low
1030	Regular	19	19	High
1030	Regular	20	19	High
1031	Regular	20	19	High
1031	Regular	18	19	High
1033	Regular	19	19	High
1033	Regular	18	19	High
1034	Regular	17	19	Medium
1034	Regular	17	19	Medium
1035	Regular	15	19	High
1035	Regular	20	19	High
1036	Regular	19	19	High
1036	Regular	18	19	Medium
1037	Regular	19	19	High
1037	Regular	19	19	High
1038	Regular	15	19	Medium
1038	Regular	20	19	Low
1039	Regular	15	19	Medium
1039	Regular	15	19	High
1040	Regular	12	19	High
1040	Regular	15	19	High
1041	Regular	19	19	High
1041	Regular	18	19	High
1042	Regular	19	19	High
1042	Regular	20	19	Medium
1043	Regular	19	19	Medium
1043	Regular	19	19	High
1044	Regular	10	19	Low
1044	Regular	10	19	Medium
1045	Regular	9	19	Medium
1045	Regular	12	19	Low
1061	Regular	20	19	High
1061	Regular	20	19	High
1068	Regular	19	19	High
1068	Regular	19	19	High
1070	Regular	20	19	High
1070	Regular	20	19	High
1073	Regular	15	19	Medium
1073	Regular	15	19	Medium
1074	Regular	15	19	High
1074	Regular	15	19	High
1075	Regular	25	19	High
1075	Regular	25	19	High
1091	Regular	19	19	High
1091	Regular	15	19	High
1093	Regular	10	19	Medium
1093	Regular	90	19	High
1094	Regular	15	19	Medium
1094	Regular	18	19	Medium
1095	Regular	15	19	Medium
1095	Regular	15	19	Medium
1098	Regular	20	19	High
1098	Regular	20	19	High
1100	Regular	19	19	High
1100	Regular	15	19	High
1101	Regular	15	19	Medium
1101	Regular	18	19	Medium
1102	Regular	19	19	Low
1102	Regular	19	19	Low
1105	Regular	15	19	Medium
1105	Regular	10	19	Medium
1106	Regular	10	19	Medium
1106	Regular	15	19	Medium
1107	Regular	19	19	High
1107	Regular	19	19	High
1111	Regular	19	19	High
1111	Regular	20	19	Medium
1114	Regular	20	19	Medium
1114	Regular	20	19	Medium
1115	Regular	20	19	Medium
1115	Regular	15	19	Medium
1116	Regular	18	19	Medium
1116	Regular	19	19	Medium
1117	Regular	10	19	Medium
1117	Regular	18	19	High
1123	Regular	25	19	High
1123	Regular	23	19	High
1124	Regular	19	19	High
1124	Regular	19	19	High
1126	Regular	20	19	Low
1126	Regular	20	19	Low
1127	Regular	20	19	High
1127	Regular	20	19	Medium
1129	Regular	20	19	High
1129	Regular	20	19	High
1201	Regular	19	19	High
1201	Regular	19	19	High
1202	Regular	19	19	High
1202	Regular	19	19	High
1203	Regular	25	19	Medium
1203	Regular	30	19	High
1204	Regular	10	19	High
1204	Regular	10	19	High
1205	Regular	19	19	High
1205	Regular	19	19	High
1206	Regular	19	19	High
1206	Regular	19	19	High
1001	Hybrid	30	37	Medium
1001	Hybrid	40	37	Low
1002	Hybrid	30	37	Low
1002	Hybrid	20	37	Medium
1003	Hybrid	20	37	Low
1003	Hybrid	20	37	Low
1004	Hybrid	35	37	Medium
1004	Hybrid	38	37	Medium
1005	Hybrid	35	37	Medium
1005	Hybrid	35	37	Medium
1006	Hybrid	25	37	Medium
1006	Hybrid	22	37	Medium
1007	Hybrid	41	37	Low
1007	Hybrid	40	37	High
1008	Hybrid	20	37	Medium
1008	Hybrid	20	37	Medium
1009	Hybrid	30	37	High
1009	Hybrid	40	37	Medium
1010	Hybrid	42	37	Medium
1010	Hybrid	50	37	Medium
1011	Hybrid	35	37	Medium
1011	Hybrid	15	37	Medium
1012	Hybrid	35	37	Low
1012	Hybrid	30	37	Low
1013	Hybrid	20	37	Low
1013	Hybrid	30	37	Medium
1014	Hybrid	25	37	Medium
1014	Hybrid	30	37	Medium
1015	Hybrid	22	37	Medium
1015	Hybrid	20	37	Medium
1016	Hybrid	20	37	High
1016	Hybrid	20	37	High
1018	Hybrid	20	37	Medium
1018	Hybrid	20	37	Medium
1019	Hybrid	25	37	Medium
1019	Hybrid	25	37	Medium
1020	Hybrid	25	37	Low
1020	Hybrid	15	37	Medium
1022	Hybrid	18	37	Low
1022	Hybrid	22	37	Low
1024	Hybrid	33	37	Medium
1024	Hybrid	20	37	Medium
1025	Hybrid	30	37	Low
1025	Hybrid	15	37	Low
1026	Hybrid	30	37	Medium
1026	Hybrid	20	37	Medium
1027	Hybrid	30	37	Medium
1027	Hybrid	30	37	Medium
1028	Hybrid	25	37	Medium
1028	Hybrid	40	37	Low
1029	Hybrid	30	37	Low
1029	Hybrid	15	37	Low
1030	Hybrid	30	37	Medium
1030	Hybrid	30	37	Medium
1031	Hybrid	25	37	Medium
1031	Hybrid	33	37	Medium
1033	Hybrid	30	37	Low
1033	Hybrid	13	37	Medium
1034	Hybrid	45	37	Medium
1034	Hybrid	50	37	Low
1035	Hybrid	40	37	High
1035	Hybrid	25	37	Medium
1036	Hybrid	30	37	Low
1036	Hybrid	20	37	Medium
1037	Hybrid	25	37	High
1037	Hybrid	50	37	Medium
1038	Hybrid	30	37	Low
1038	Hybrid	25	37	Medium
1039	Hybrid	65	37	Low
1039	Hybrid	25	37	Low
1040	Hybrid	33	37	Medium
1040	Hybrid	20	37	Medium
1041	Hybrid	22	37	Medium
1041	Hybrid	20	37	Medium
1042	Hybrid	30	37	Medium
1042	Hybrid	40	37	Medium
1043	Hybrid	45	37	Low
1043	Hybrid	12	37	Medium
1044	Hybrid	30	37	Low
1044	Hybrid	20	37	Medium
1045	Hybrid	10	37	Low
1045	Hybrid	20	37	Low
1061	Hybrid	20	37	Low
1061	Hybrid	30	37	Medium
1068	Hybrid	20	37	Medium
1068	Hybrid	25	37	High
1070	Hybrid	25	37	High
1070	Hybrid	30	37	Medium
1073	Hybrid	20	37	Medium
1073	Hybrid	30	37	Medium
1074	Hybrid	30	37	Medium
1074	Hybrid	30	37	Medium
1075	Hybrid	40	37	High
1075	Hybrid	35	37	High
1091	Hybrid	30	37	High
1091	Hybrid	25	37	Medium
1093	Hybrid	10	37	High
1093	Hybrid	15	37	Medium
1094	Hybrid	35	37	Medium
1094	Hybrid	25	37	Medium
1095	Hybrid	20	37	Low
1095	Hybrid	33	37	Medium
1098	Hybrid	20	37	Medium
1098	Hybrid	35	37	Medium
1100	Hybrid	40	37	Medium
1100	Hybrid	20	37	Medium
1101	Hybrid	40	37	Medium
1101	Hybrid	40	37	Low
1102	Hybrid	22	37	Low
1102	Hybrid	19	37	Low
1105	Hybrid	10	37	Medium
1105	Hybrid	10	37	Medium
1106	Hybrid	50	37	Medium
1106	Hybrid	30	37	Medium
1107	Hybrid	30	37	Medium
1107	Hybrid	40	37	Medium
1111	Hybrid	25	37	Low
1111	Hybrid	15	37	Medium
1114	Hybrid	30	37	Medium
1114	Hybrid	15	37	Low
1115	Hybrid	40	37	Medium
1115	Hybrid	35	37	Medium
1116	Hybrid	20	37	Medium
1116	Hybrid	30	37	Low
1117	Hybrid	25	37	Medium
1117	Hybrid	25	37	Medium
1123	Hybrid	13	37	Medium
1123	Hybrid	40	37	High
1124	Hybrid	30	37	Medium
1124	Hybrid	55	37	Low
1126	Hybrid	20	37	Low
1126	Hybrid	20	37	Low
1127	Hybrid	40	37	High
1127	Hybrid	25	37	Medium
1129	Hybrid	30	37	Low
1129	Hybrid	30	37	Low
1201	Hybrid	18	37	Medium
1201	Hybrid	25	37	Medium
1202	Hybrid	35	37	Medium
1202	Hybrid	30	37	Medium
1203	Hybrid	20	37	Medium
1203	Hybrid	20	37	Low
1204	Hybrid	20	37	Low
1204	Hybrid	10	37	Medium
1205	Hybrid	35	37	Medium
1205	Hybrid	30	37	Medium
1206	Hybrid	20	37	Medium
1206	Hybrid	20	37	Medium
1001	Random	40	37	Medium
1001	Random	40	37	Low
1002	Random	25	37	Low
1002	Random	30	37	Medium
1003	Random	30	37	Medium
1003	Random	50	37	Medium
1004	Random	40	37	Medium
1004	Random	45	37	High
1005	Random	40	37	Medium
1005	Random	30	37	Low
1006	Random	40	37	Medium
1006	Random	20	37	Low
1007	Random	60	37	Low
1007	Random	40	37	Medium
1008	Random	25	37	Medium
1008	Random	30	37	Medium
1009	Random	40	37	Medium
1009	Random	30	37	Low
1010	Random	30	37	Medium
1010	Random	55	37	Low
1011	Random	25	37	Medium
1011	Random	20	37	Low
1012	Random	30	37	Low
1012	Random	25	37	Medium
1013	Random	40	37	Medium
1013	Random	60	37	Low
1014	Random	30	37	High
1014	Random	20	37	High
1015	Random	15	37	Medium
1015	Random	30	37	Medium
1016	Random	40	37	Medium
1016	Random	30	37	Medium
1018	Random	20	37	Medium
1018	Random	15	37	Low
1019	Random	25	37	Medium
1019	Random	25	37	Medium
1020	Random	25	37	Low
1020	Random	20	37	Low
1022	Random	30	37	Medium
1022	Random	20	37	Low
1024	Random	26	37	Medium
1024	Random	25	37	Medium
1025	Random	40	37	Low
1025	Random	35	37	Medium
1026	Random	30	37	Low
1026	Random	20	37	Medium
1027	Random	20	37	Medium
1027	Random	30	37	Medium
1028	Random	35	37	Low
1028	Random	30	37	Low
1029	Random	40	37	Low
1029	Random	15	37	Low
1030	Random	30	37	Low
1030	Random	50	37	Low
1031	Random	25	37	Medium
1031	Random	25	37	Medium
1033	Random	40	37	Low
1033	Random	35	37	Medium
1034	Random	50	37	Low
1034	Random	50	37	Medium
1035	Random	30	37	Medium
1035	Random	40	37	Medium
1036	Random	25	37	Medium
1036	Random	35	37	Medium
1037	Random	30	37	Medium
1037	Random	40	37	Medium
1038	Random	30	37	Low
1038	Random	33	37	Medium
1039	Random	15	37	Medium
1039	Random	20	37	Medium
1040	Random	45	37	Low
1040	Random	40	37	Medium
1041	Random	35	37	Medium
1041	Random	40	37	Low
1042	Random	30	37	Low
1042	Random	40	37	Low
1043	Random	50	37	Medium
1043	Random	15	37	Medium
1044	Random	40	37	Medium
1044	Random	30	37	Medium
1045	Random	20	37	Medium
1045	Random	40	37	Medium
1061	Random	40	37	Medium
1061	Random	40	37	Medium
1068	Random	40	37	Medium
1068	Random	50	37	Medium
1070	Random	35	37	High
1070	Random	30	37	High
1073	Random	25	37	Low
1073	Random	30	37	Medium
1074	Random	35	37	Medium
1074	Random	25	37	Medium
1075	Random	50	37	High
1075	Random	40	37	Medium
1091	Random	40	37	Medium
1091	Random	40	37	Medium
1093	Random	40	37	Medium
1093	Random	30	37	High
1094	Random	20	37	Medium
1094	Random	30	37	Medium
1095	Random	30	37	Low
1095	Random	33	37	Medium
1098	Random	30	37	Medium
1098	Random	25	37	Medium
1100	Random	40	37	Medium
1100	Random	25	37	Medium
1101	Random	40	37	Low
1101	Random	50	37	Medium
1102	Random	25	37	Low
1102	Random	20	37	Low
1105	Random	20	37	Medium
1105	Random	60	37	Medium
1106	Random	65	37	Medium
1106	Random	45	37	Medium
1107	Random	45	37	Medium
1107	Random	35	37	Medium
1111	Random	21	37	Medium
1111	Random	15	37	Medium
1114	Random	20	37	Low
1114	Random	30	37	Low
1115	Random	15	37	Medium
1115	Random	35	37	Medium
1116	Random	19	37	Low
1116	Random	20	37	Medium
1117	Random	20	37	Medium
1117	Random	20	37	Medium
1123	Random	24	37	Medium
1123	Random	15	37	Medium
1124	Random	34	37	Medium
1124	Random	40	37	Medium
1126	Random	30	37	Low
1126	Random	20	37	Low
1127	Random	25	37	Medium
1127	Random	20	37	High
1129	Random	40	37	Low
1129	Random	30	37	Low
1201	Random	60	37	Medium
1201	Random	70	37	Low
1202	Random	33	37	Medium
1202	Random	30	37	Low
1203	Random	56	37	Medium
1203	Random	35	37	Low
1204	Random	30	37	Low
1204	Random	15	37	Low
1205	Random	50	37	Medium
1205	Random	50	37	Low
1206	Random	30	37	Low
1206	Random	10	37	Low
1001	Regular	20	37	Medium
1001	Regular	40	37	Medium
1002	Regular	34	37	High
1002	Regular	37	37	High
1003	Regular	30	37	Low
1003	Regular	33	37	Medium
1004	Regular	33	37	High
1004	Regular	40	37	Medium
1005	Regular	27	37	High
1005	Regular	37	37	High
1006	Regular	26	37	Medium
1006	Regular	35	37	High
1007	Regular	24	37	Medium
1007	Regular	28	37	High
1008	Regular	40	37	Medium
1008	Regular	25	37	High
1009	Regular	35	37	Low
1009	Regular	35	37	High
1010	Regular	66	37	Medium
1010	Regular	40	37	Medium
1011	Regular	37	37	High
1011	Regular	35	37	High
1012	Regular	37	37	High
1012	Regular	36	37	High
1013	Regular	37	37	High
1013	Regular	36	37	High
1014	Regular	40	37	High
1014	Regular	35	37	Medium
1015	Regular	35	37	High
1015	Regular	30	37	Medium
1016	Regular	30	37	Medium
1016	Regular	35	37	Medium
1018	Regular	34	37	High
1018	Regular	33	37	High
1019	Regular	30	37	Medium
1019	Regular	30	37	Medium
1020	Regular	38	37	High
1020	Regular	36	37	High
1022	Regular	30	37	Medium
1022	Regular	35	37	Medium
1024	Regular	37	37	High
1024	Regular	36	37	Medium
1025	Regular	35	37	High
1025	Regular	35	37	High
1026	Regular	35	37	High
1026	Regular	38	37	High
1027	Regular	40	37	Medium
1027	Regular	30	37	Medium
1028	Regular	40	37	Medium
1028	Regular	30	37	Medium
1029	Regular	45	37	Medium
1029	Regular	45	37	Low
1030	Regular	37	37	High
1030	Regular	36	37	High
1031	Regular	55	37	Low
1031	Regular	33	37	High
1033	Regular	37	37	Medium
1033	Regular	35	37	Medium
1034	Regular	35	37	Medium
1034	Regular	30	37	Medium
1035	Regular	45	37	High
1035	Regular	45	37	High
1036	Regular	37	37	Medium
1036	Regular	37	37	Medium
1037	Regular	35	37	High
1037	Regular	35	37	High
1038	Regular	40	37	Medium
1038	Regular	35	37	Medium
1039	Regular	33	37	Medium
1039	Regular	33	37	High
1040	Regular	33	37	High
1040	Regular	33	37	High
1041	Regular	37	37	High
1041	Regular	37	37	High
1042	Regular	37	37	High
1042	Regular	37	37	High
1043	Regular	38	37	Medium
1043	Regular	46	37	Low
1044	Regular	35	37	Medium
1044	Regular	30	37	Medium
1045	Regular	37	37	Medium
1045	Regular	40	37	Low
1061	Regular	40	37	Medium
1061	Regular	35	37	High
1068	Regular	38	37	High
1068	Regular	37	37	High
1070	Regular	40	37	High
1070	Regular	35	37	High
1073	Regular	25	37	Low
1073	Regular	25	37	High
1074	Regular	36	37	High
1074	Regular	40	37	Medium
1075	Regular	30	37	High
1075	Regular	30	37	High
1091	Regular	27	37	High
1091	Regular	30	37	High
1093	Regular	30	37	Medium
1093	Regular	40	37	High
1094	Regular	35	37	High
1094	Regular	46	37	High
1095	Regular	30	37	High
1095	Regular	35	37	Medium
1098	Regular	37	37	High
1098	Regular	37	37	High
1100	Regular	37	37	High
1100	Regular	37	37	Medium
1101	Regular	35	37	Medium
1101	Regular	40	37	Medium
1102	Regular	40	37	Medium
1102	Regular	30	37	Low
1105	Regular	15	37	Medium
1105	Regular	75	37	Medium
1106	Regular	37	37	High
1106	Regular	37	37	High
1107	Regular	37	37	High
1107	Regular	37	37	High
1111	Regular	37	37	Medium
1111	Regular	36	37	High
1114	Regular	30	37	Medium
1114	Regular	45	37	High
1115	Regular	30	37	Medium
1115	Regular	40	37	Medium
1116	Regular	38	37	Medium
1116	Regular	38	37	Medium
1117	Regular	33	37	High
1117	Regular	33	37	High
1123	Regular	38	37	High
1123	Regular	37	37	Medium
1124	Regular	37	37	High
1124	Regular	37	37	High
1126	Regular	40	37	Medium
1126	Regular	40	37	Medium
1127	Regular	35	37	High
1127	Regular	33	37	High
1129	Regular	37	37	High
1129	Regular	37	37	High
1201	Regular	30	37	Low
1201	Regular	37	37	High
1202	Regular	37	37	High
1202	Regular	37	37	High
1203	Regular	37	37	High
1203	Regular	38	37	High
1204	Regular	25	37	High
1204	Regular	33	37	High
1205	Regular	37	37	High
1205	Regular	37	37	High
1206	Regular	38	37	High
1206	Regular	37	37	High
1001	Hybrid	80	61	Low
1001	Hybrid	80	61	Medium
1002	Hybrid	70	61	Medium
1002	Hybrid	50	61	Medium
1003	Hybrid	50	61	Low
1003	Hybrid	60	61	Low
1004	Hybrid	60	61	High
1004	Hybrid	50	61	Medium
1005	Hybrid	75	61	Medium
1005	Hybrid	65	61	Medium
1006	Hybrid	71	61	High
1006	Hybrid	33	61	Low
1007	Hybrid	82	61	Medium
1007	Hybrid	65	61	Low
1008	Hybrid	65	61	Medium
1008	Hybrid	50	61	Medium
1009	Hybrid	45	61	Medium
1009	Hybrid	60	61	Medium
1010	Hybrid	65	61	Medium
1010	Hybrid	75	61	Medium
1011	Hybrid	55	61	Low
1011	Hybrid	60	61	Medium
1012	Hybrid	60	61	Low
1012	Hybrid	75	61	Low
1013	Hybrid	70	61	Medium
1013	Hybrid	50	61	Low
1014	Hybrid	70	61	Low
1014	Hybrid	60	61	High
1015	Hybrid	80	61	Medium
1015	Hybrid	65	61	Medium
1016	Hybrid	30	61	Low
1016	Hybrid	50	61	Medium
1018	Hybrid	50	61	Medium
1018	Hybrid	55	61	Medium
1019	Hybrid	70	61	Medium
1019	Hybrid	25	61	Medium
1020	Hybrid	25	61	Low
1020	Hybrid	50	61	Medium
1022	Hybrid	66	61	Medium
1022	Hybrid	50	61	Medium
1024	Hybrid	55	61	Medium
1024	Hybrid	53	61	Low
1025	Hybrid	55	61	Low
1025	Hybrid	55	61	Low
1026	Hybrid	60	61	Medium
1026	Hybrid	50	61	Medium
1027	Hybrid	80	61	Medium
1027	Hybrid	90	61	Medium
1028	Hybrid	75	61	Low
1028	Hybrid	50	61	High
1029	Hybrid	75	61	Low
1029	Hybrid	60	61	Medium
1030	Hybrid	70	61	Medium
1030	Hybrid	60	61	Medium
1031	Hybrid	75	61	Medium
1031	Hybrid	85	61	Medium
1033	Hybrid	60	61	Low
1033	Hybrid	30	61	Low
1034	Hybrid	55	61	Low
1034	Hybrid	80	61	Medium
1035	Hybrid	60	61	Medium
1035	Hybrid	50	61	Medium
1036	Hybrid	60	61	Medium
1036	Hybrid	60	61	Medium
1037	Hybrid	60	61	Medium
1037	Hybrid	60	61	Medium
1038	Hybrid	75	61	Low
1038	Hybrid	80	61	Medium
1039	Hybrid	50	61	Medium
1039	Hybrid	70	61	Medium
1040	Hybrid	45	61	High
1040	Hybrid	40	61	Medium
1041	Hybrid	55	61	Medium
1041	Hybrid	55	61	Medium
1042	Hybrid	70	61	Medium
1042	Hybrid	50	61	Low
1043	Hybrid	62	61	Medium
1043	Hybrid	65	61	Medium
1044	Hybrid	45	61	Low
1044	Hybrid	70	61	Medium
1045	Hybrid	72	61	Medium
1045	Hybrid	15	61	Low
1061	Hybrid	60	61	Medium
1061	Hybrid	30	61	High
1068	Hybrid	68	61	Medium
1068	Hybrid	75	61	Medium
1070	Hybrid	50	61	Medium
1070	Hybrid	60	61	Medium
1073	Hybrid	60	61	Medium
1073	Hybrid	35	61	Medium
1074	Hybrid	50	61	Medium
1074	Hybrid	50	61	Medium
1075	Hybrid	80	61	High
1075	Hybrid	50	61	High
1091	Hybrid	60	61	Medium
1091	Hybrid	70	61	High
1093	Hybrid	30	61	High
1093	Hybrid	20	61	Medium
1094	Hybrid	75	61	Medium
1094	Hybrid	80	61	Medium
1095	Hybrid	70	61	Medium
1095	Hybrid	80	61	Medium
1098	Hybrid	70	61	Medium
1098	Hybrid	50	61	Medium
1100	Hybrid	40	61	Medium
1100	Hybrid	55	61	Medium
1101	Hybrid	70	61	Medium
1101	Hybrid	70	61	Low
1102	Hybrid	40	61	Medium
1102	Hybrid	60	61	Medium
1105	Hybrid	30	61	Medium
1105	Hybrid	80	61	Medium
1106	Hybrid	86	61	Medium
1106	Hybrid	70	61	High
1107	Hybrid	75	61	Low
1107	Hybrid	70	61	Medium
1111	Hybrid	55	61	Low
1111	Hybrid	80	61	Medium
1114	Hybrid	50	61	Medium
1114	Hybrid	50	61	Low
1115	Hybrid	50	61	Medium
1115	Hybrid	60	61	Medium
1116	Hybrid	75	61	Low
1116	Hybrid	75	61	Low
1117	Hybrid	80	61	High
1117	Hybrid	80	61	High
1123	Hybrid	70	61	Medium
1123	Hybrid	85	61	High
1124	Hybrid	75	61	Medium
1124	Hybrid	62	61	Medium
1126	Hybrid	60	61	Medium
1126	Hybrid	70	61	Medium
1127	Hybrid	50	61	High
1127	Hybrid	55	61	High
1129	Hybrid	60	61	Medium
1129	Hybrid	50	61	Medium
1201	Hybrid	70	61	Medium
1201	Hybrid	83	61	Medium
1202	Hybrid	70	61	Low
1202	Hybrid	70	61	Medium
1203	Hybrid	50	61	Medium
1203	Hybrid	54	61	High
1204	Hybrid	50	61	Medium
1204	Hybrid	50	61	Medium
1205	Hybrid	70	61	Medium
1205	Hybrid	80	61	Medium
1206	Hybrid	50	61	Medium
1206	Hybrid	60	61	Medium
1001	Random	80	61	Low
1001	Random	95	61	Low
1002	Random	50	61	High
1002	Random	45	61	Low
1003	Random	75	61	Medium
1003	Random	70	61	Medium
1004	Random	90	61	High
1004	Random	50	61	High
1005	Random	60	61	Medium
1005	Random	60	61	Medium
1006	Random	71	61	Medium
1006	Random	55	61	Medium
1007	Random	70	61	Low
1007	Random	75	61	Low
1008	Random	70	61	Medium
1008	Random	65	61	Medium
1009	Random	50	61	High
1009	Random	50	61	High
1010	Random	50	61	Medium
1010	Random	30	61	Medium
1011	Random	60	61	Medium
1011	Random	55	61	Medium
1012	Random	60	61	Low
1012	Random	100	61	Low
1013	Random	60	61	Medium
1013	Random	70	61	Medium
1014	Random	60	61	Medium
1014	Random	50	61	Medium
1015	Random	50	61	High
1015	Random	60	61	Medium
1016	Random	50	61	Medium
1016	Random	60	61	High
1018	Random	50	61	Low
1018	Random	55	61	Medium
1019	Random	35	61	Medium
1019	Random	50	61	Medium
1020	Random	50	61	Low
1020	Random	50	61	Medium
1022	Random	25	61	Low
1022	Random	70	61	Medium
1024	Random	53	61	Medium
1024	Random	63	61	Medium
1025	Random	65	61	Medium
1025	Random	60	61	Medium
1026	Random	50	61	Low
1026	Random	30	61	Low
1027	Random	60	61	Medium
1027	Random	30	61	Medium
1028	Random	75	61	Medium
1028	Random	65	61	Medium
1029	Random	50	61	Low
1029	Random	55	61	Low
1030	Random	70	61	Low
1030	Random	60	61	Low
1031	Random	80	61	Medium
1031	Random	85	61	Medium
1033	Random	60	61	Low
1033	Random	68	61	Low
1034	Random	70	61	Low
1034	Random	73	61	Low
1035	Random	50	61	High
1035	Random	55	61	Medium
1036	Random	50	61	Low
1036	Random	50	61	Medium
1037	Random	50	61	Low
1037	Random	60	61	Medium
1038	Random	80	61	Medium
1038	Random	75	61	Low
1039	Random	60	61	Medium
1039	Random	60	61	Medium
1040	Random	60	61	Medium
1040	Random	45	61	Medium
1041	Random	60	61	Low
1041	Random	78	61	Medium
1042	Random	66	61	Low
1042	Random	65	61	Low
1043	Random	80	61	Medium
1043	Random	64	61	Low
1044	Random	60	61	Medium
1044	Random	60	61	Medium
1045	Random	60	61	Medium
1045	Random	92	61	Low
1061	Random	50	61	Medium
1061	Random	50	61	Low
1068	Random	80	61	Medium
1068	Random	60	61	Medium
1070	Random	60	61	High
1070	Random	60	61	Medium
1073	Random	70	61	Medium
1073	Random	65	61	Low
1074	Random	70	61	Medium
1074	Random	70	61	Medium
1075	Random	50	61	Medium
1075	Random	75	61	High
1091	Random	50	61	Medium
1091	Random	50	61	Medium
1093	Random	70	61	Medium
1093	Random	40	61	Medium
1094	Random	60	61	Medium
1094	Random	25	61	Low
1095	Random	70	61	Low
1095	Random	70	61	Low
1098	Random	50	61	Medium
1098	Random	65	61	Medium
1100	Random	50	61	High
1100	Random	60	61	Medium
1101	Random	90	61	Medium
1101	Random	85	61	Low
1102	Random	75	61	Medium
1102	Random	75	61	High
1105	Random	40	61	Medium
1105	Random	10	61	Medium
1106	Random	88	61	Medium
1106	Random	78	61	Medium
1107	Random	60	61	Medium
1107	Random	68	61	Low
1111	Random	60	61	Medium
1111	Random	50	61	Medium
1114	Random	50	61	Low
1114	Random	55	61	Medium
1115	Random	55	61	Medium
1115	Random	75	61	Medium
1116	Random	85	61	Low
1116	Random	75	61	Low
1117	Random	70	61	Medium
1117	Random	60	61	Medium
1123	Random	73	61	Medium
1123	Random	40	61	Medium
1124	Random	58	61	Medium
1124	Random	60	61	Medium
1126	Random	30	61	Low
1126	Random	30	61	Low
1127	Random	55	61	High
1127	Random	40	61	High
1129	Random	40	61	Low
1129	Random	60	61	Medium
1201	Random	70	61	Medium
1201	Random	80	61	Medium
1202	Random	60	61	Medium
1202	Random	60	61	Low
1203	Random	53	61	High
1203	Random	56	61	Medium
1204	Random	60	61	Low
1204	Random	50	61	Medium
1205	Random	80	61	Medium
1205	Random	85	61	Medium
1206	Random	50	61	Medium
1206	Random	60	61	Low
1001	Regular	55	61	High
1001	Regular	61	61	High
1002	Regular	61	61	High
1002	Regular	55	61	High
1003	Regular	55	61	High
1003	Regular	60	61	High
1004	Regular	66	61	High
1004	Regular	60	61	High
1005	Regular	61	61	High
1005	Regular	61	61	High
1006	Regular	62	61	High
1006	Regular	66	61	High
1007	Regular	58	61	High
1007	Regular	60	61	Medium
1008	Regular	65	61	High
1008	Regular	60	61	High
1009	Regular	50	61	High
1009	Regular	52	61	Medium
1010	Regular	60	61	Medium
1010	Regular	60	61	Medium
1011	Regular	61	61	High
1011	Regular	65	61	High
1012	Regular	61	61	High
1012	Regular	61	61	High
1013	Regular	61	61	Medium
1013	Regular	61	61	High
1014	Regular	60	61	High
1014	Regular	60	61	High
1015	Regular	62	61	High
1015	Regular	60	61	Medium
1016	Regular	65	61	Medium
1016	Regular	60	61	Medium
1018	Regular	55	61	High
1018	Regular	59	61	High
1019	Regular	60	61	Medium
1019	Regular	65	61	Medium
1020	Regular	60	61	Medium
1020	Regular	51	61	Medium
1022	Regular	60	61	Medium
1022	Regular	66	61	Low
1024	Regular	70	61	Medium
1024	Regular	61	61	Medium
1025	Regular	55	61	High
1025	Regular	62	61	High
1026	Regular	60	61	High
1026	Regular	61	61	High
1027	Regular	55	61	Medium
1027	Regular	50	61	Medium
1028	Regular	58	61	High
1028	Regular	70	61	Medium
1029	Regular	60	61	Low
1029	Regular	60	61	Medium
1030	Regular	71	61	High
1030	Regular	61	61	High
1031	Regular	55	61	Medium
1031	Regular	61	61	High
1033	Regular	61	61	Medium
1033	Regular	61	61	Medium
1034	Regular	57	61	Medium
1034	Regular	57	61	Medium
1035	Regular	55	61	High
1035	Regular	68	61	Medium
1036	Regular	61	61	Medium
1036	Regular	61	61	High
1037	Regular	60	61	High
1037	Regular	60	61	High
1038	Regular	60	61	Low
1038	Regular	66	61	Medium
1039	Regular	66	61	Medium
1039	Regular	65	61	Medium
1040	Regular	66	61	High
1040	Regular	55	61	High
1041	Regular	61	61	High
1041	Regular	61	61	High
1042	Regular	61	61	High
1042	Regular	60	61	Medium
1043	Regular	61	61	Medium
1043	Regular	61	61	Medium
1044	Regular	55	61	High
1044	Regular	60	61	Medium
1045	Regular	55	61	Medium
1045	Regular	55	61	Medium
1061	Regular	60	61	Medium
1061	Regular	60	61	High
1068	Regular	61	61	High
1068	Regular	52	61	High
1070	Regular	60	61	High
1070	Regular	60	61	High
1073	Regular	50	61	High
1073	Regular	50	61	High
1074	Regular	61	61	High
1074	Regular	61	61	High
1075	Regular	65	61	High
1075	Regular	65	61	High
1091	Regular	61	61	High
1091	Regular	61	61	High
1093	Regular	70	61	Medium
1093	Regular	70	61	High
1094	Regular	52	61	High
1094	Regular	61	61	High
1095	Regular	60	61	High
1095	Regular	60	61	Medium
1098	Regular	63	61	Medium
1098	Regular	61	61	High
1100	Regular	61	61	High
1100	Regular	61	61	High
1101	Regular	61	61	High
1101	Regular	60	61	Medium
1102	Regular	60	61	Medium
1102	Regular	60	61	Medium
1105	Regular	61	61	Medium
1105	Regular	61	61	Medium
1106	Regular	61	61	High
1106	Regular	61	61	High
1107	Regular	70	61	High
1107	Regular	61	61	High
1111	Regular	61	61	Medium
1111	Regular	61	61	High
1114	Regular	60	61	Medium
1114	Regular	60	61	Medium
1115	Regular	60	61	Medium
1115	Regular	60	61	Medium
1116	Regular	61	61	Medium
1116	Regular	61	61	Medium
1117	Regular	67	61	High
1117	Regular	70	61	High
1123	Regular	61	61	Medium
1123	Regular	65	61	High
1124	Regular	61	61	High
1124	Regular	61	61	High
1126	Regular	60	61	Medium
1126	Regular	60	61	High
1127	Regular	62	61	High
1127	Regular	53	61	High
1129	Regular	61	61	Medium
1129	Regular	61	61	High
1201	Regular	62	61	High
1201	Regular	61	61	High
1202	Regular	61	61	High
1202	Regular	61	61	High
1203	Regular	61	61	High
1203	Regular	61	61	Medium
1204	Regular	60	61	High
1204	Regular	60	61	Low
1205	Regular	61	61	High
1205	Regular	61	61	High
1206	Regular	61	61	High
1206	Regular	61	61	High
1001	Hybrid	80	73	Medium
1001	Hybrid	80	73	Medium
1002	Hybrid	80	73	Low
1002	Hybrid	60	73	Medium
1003	Hybrid	60	73	Low
1003	Hybrid	85	73	Medium
1004	Hybrid	75	73	High
1004	Hybrid	80	73	Medium
1005	Hybrid	70	73	Medium
1005	Hybrid	85	73	Medium
1006	Hybrid	70	73	Low
1006	Hybrid	85	73	High
1007	Hybrid	78	73	Medium
1007	Hybrid	82	73	High
1008	Hybrid	65	73	Medium
1008	Hybrid	72	73	High
1009	Hybrid	75	73	Medium
1009	Hybrid	75	73	High
1010	Hybrid	80	73	Medium
1010	Hybrid	80	73	Medium
1011	Hybrid	75	73	Medium
1011	Hybrid	75	73	Medium
1012	Hybrid	100	73	Low
1012	Hybrid	75	73	Low
1013	Hybrid	75	73	Medium
1013	Hybrid	80	73	Medium
1014	Hybrid	70	73	Low
1014	Hybrid	80	73	Low
1015	Hybrid	80	73	Medium
1015	Hybrid	75	73	Medium
1016	Hybrid	80	73	Medium
1016	Hybrid	80	73	Medium
1018	Hybrid	70	73	Medium
1018	Hybrid	90	73	Medium
1019	Hybrid	70	73	Medium
1019	Hybrid	65	73	Medium
1020	Hybrid	60	73	Low
1020	Hybrid	70	73	Medium
1022	Hybrid	85	73	Medium
1022	Hybrid	75	73	Medium
1024	Hybrid	75	73	Medium
1024	Hybrid	68	73	Medium
1025	Hybrid	70	73	Low
1025	Hybrid	80	73	Low
1026	Hybrid	60	73	Medium
1026	Hybrid	80	73	Medium
1027	Hybrid	85	73	Medium
1027	Hybrid	80	73	Medium
1028	Hybrid	88	73	Medium
1028	Hybrid	75	73	Medium
1029	Hybrid	85	73	Low
1029	Hybrid	50	73	Low
1030	Hybrid	65	73	Medium
1030	Hybrid	75	73	Medium
1031	Hybrid	88	73	Medium
1031	Hybrid	80	73	Medium
1033	Hybrid	80	73	Low
1033	Hybrid	60	73	Low
1034	Hybrid	77	73	Low
1034	Hybrid	80	73	Low
1035	Hybrid	68	73	Medium
1035	Hybrid	80	73	High
1036	Hybrid	85	73	Medium
1036	Hybrid	90	73	Medium
1037	Hybrid	55	73	Medium
1037	Hybrid	80	73	Medium
1038	Hybrid	80	73	Medium
1038	Hybrid	80	73	Medium
1039	Hybrid	70	73	Medium
1039	Hybrid	75	73	Medium
1040	Hybrid	60	73	Low
1040	Hybrid	80	73	Medium
1041	Hybrid	65	73	Medium
1041	Hybrid	75	73	Medium
1042	Hybrid	75	73	Medium
1042	Hybrid	75	73	Medium
1043	Hybrid	61	73	Medium
1043	Hybrid	64	73	Low
1044	Hybrid	60	73	Low
1044	Hybrid	80	73	Low
1045	Hybrid	68	73	Medium
1045	Hybrid	72	73	Medium
1061	Hybrid	70	73	Medium
1061	Hybrid	50	73	Low
1068	Hybrid	82	73	Medium
1068	Hybrid	80	73	Medium
1070	Hybrid	65	73	High
1070	Hybrid	80	73	High
1073	Hybrid	65	73	Medium
1073	Hybrid	80	73	Medium
1074	Hybrid	70	73	Medium
1074	Hybrid	70	73	Medium
1075	Hybrid	70	73	High
1075	Hybrid	80	73	High
1091	Hybrid	75	73	Medium
1091	Hybrid	80	73	High
1093	Hybrid	75	73	Medium
1093	Hybrid	85	73	High
1094	Hybrid	80	73	Medium
1094	Hybrid	60	73	Medium
1095	Hybrid	80	73	Medium
1095	Hybrid	80	73	Low
1098	Hybrid	75	73	Medium
1098	Hybrid	80	73	Medium
1100	Hybrid	90	73	Medium
1100	Hybrid	80	73	Medium
1101	Hybrid	70	73	Low
1101	Hybrid	85	73	Low
1102	Hybrid	80	73	High
1102	Hybrid	82	73	High
1105	Hybrid	80	73	Medium
1105	Hybrid	75	73	Medium
1106	Hybrid	80	73	Medium
1106	Hybrid	85	73	Medium
1107	Hybrid	75	73	Medium
1107	Hybrid	80	73	Medium
1111	Hybrid	60	73	Low
1111	Hybrid	80	73	Medium
1114	Hybrid	75	73	Medium
1114	Hybrid	85	73	Medium
1115	Hybrid	55	73	Medium
1115	Hybrid	80	73	Medium
1116	Hybrid	61	73	Low
1116	Hybrid	85	73	Low
1117	Hybrid	70	73	Medium
1117	Hybrid	75	73	High
1123	Hybrid	85	73	Medium
1123	Hybrid	74	73	High
1124	Hybrid	75	73	High
1124	Hybrid	88	73	High
1126	Hybrid	80	73	High
1126	Hybrid	80	73	High
1127	Hybrid	55	73	High
1127	Hybrid	60	73	High
1129	Hybrid	80	73	Medium
1129	Hybrid	80	73	Low
1201	Hybrid	85	73	Medium
1201	Hybrid	90	73	High
1202	Hybrid	70	73	Medium
1202	Hybrid	80	73	Medium
1203	Hybrid	70	73	Medium
1203	Hybrid	50	73	Low
1204	Hybrid	60	73	Medium
1204	Hybrid	70	73	Medium
1205	Hybrid	80	73	Medium
1205	Hybrid	80	73	Medium
1206	Hybrid	70	73	Medium
1206	Hybrid	65	73	Medium
1001	Random	60	73	Low
1001	Random	80	73	Low
1002	Random	50	73	Medium
1002	Random	50	73	Medium
1003	Random	60	73	Low
1003	Random	60	73	Medium
1004	Random	65	73	Medium
1004	Random	85	73	High
1005	Random	70	73	Medium
1005	Random	80	73	Medium
1006	Random	59	73	Medium
1006	Random	93	73	Medium
1007	Random	60	73	Low
1007	Random	72	73	Low
1008	Random	70	73	Medium
1008	Random	70	73	Medium
1009	Random	50	73	Low
1009	Random	80	73	Medium
1010	Random	82	73	Medium
1010	Random	50	73	Medium
1011	Random	60	73	Medium
1011	Random	75	73	Medium
1012	Random	70	73	Low
1012	Random	45	73	High
1013	Random	70	73	Medium
1013	Random	70	73	Low
1014	Random	40	73	Low
1014	Random	80	73	Medium
1015	Random	85	73	Low
1015	Random	75	73	Medium
1016	Random	75	73	Medium
1016	Random	90	73	Medium
1018	Random	55	73	Medium
1018	Random	50	73	Low
1019	Random	60	73	Medium
1019	Random	40	73	Medium
1020	Random	60	73	Medium
1020	Random	70	73	Low
1022	Random	55	73	Medium
1022	Random	85	73	Low
1024	Random	63	73	Medium
1024	Random	73	73	Medium
1025	Random	65	73	Low
1025	Random	60	73	Medium
1026	Random	60	73	Medium
1026	Random	50	73	Low
1027	Random	50	73	Medium
1027	Random	90	73	Medium
1028	Random	75	73	Medium
1028	Random	75	73	Medium
1029	Random	55	73	Low
1029	Random	55	73	Low
1030	Random	65	73	Low
1030	Random	65	73	Low
1031	Random	66	73	Low
1031	Random	72	73	Medium
1033	Random	60	73	Medium
1033	Random	60	73	Low
1034	Random	70	73	Low
1034	Random	70	73	Low
1035	Random	68	73	Medium
1035	Random	60	73	Medium
1036	Random	50	73	Low
1036	Random	60	73	Medium
1037	Random	60	73	Medium
1037	Random	75	73	Medium
1038	Random	50	73	Low
1038	Random	55	73	Medium
1039	Random	50	73	Medium
1039	Random	75	73	Low
1040	Random	50	73	High
1040	Random	50	73	Medium
1041	Random	60	73	Low
1041	Random	70	73	Medium
1042	Random	70	73	Low
1042	Random	80	73	Medium
1043	Random	70	73	Medium
1043	Random	73	73	Medium
1044	Random	60	73	Medium
1044	Random	60	73	Low
1045	Random	87	73	Low
1045	Random	80	73	Low
1061	Random	60	73	Low
1061	Random	50	73	Low
1068	Random	80	73	Low
1068	Random	85	73	Medium
1070	Random	55	73	Medium
1070	Random	70	73	Medium
1073	Random	75	73	Low
1073	Random	75	73	Low
1074	Random	50	73	Medium
1074	Random	40	73	Medium
1075	Random	70	73	High
1075	Random	65	73	Medium
1091	Random	60	73	Low
1091	Random	50	73	Medium
1093	Random	60	73	Medium
1093	Random	70	73	Medium
1094	Random	80	73	Medium
1094	Random	70	73	Medium
1095	Random	70	73	Low
1095	Random	70	73	Low
1098	Random	55	73	Medium
1098	Random	79	73	Medium
1100	Random	60	73	Medium
1100	Random	60	73	Medium
1101	Random	80	73	Low
1101	Random	70	73	Low
1102	Random	60	73	Medium
1102	Random	70	73	High
1105	Random	15	73	Medium
1105	Random	20	73	Medium
1106	Random	78	73	Medium
1106	Random	75	73	Medium
1107	Random	70	73	Low
1107	Random	70	73	Low
1111	Random	75	73	Low
1111	Random	70	73	Low
1114	Random	60	73	Low
1114	Random	70	73	Medium
1115	Random	60	73	Medium
1115	Random	60	73	Medium
1116	Random	70	73	Low
1116	Random	70	73	Low
1117	Random	60	73	Medium
1117	Random	70	73	Medium
1123	Random	68	73	High
1123	Random	70	73	Low
1124	Random	63	73	Medium
1124	Random	55	73	Medium
1126	Random	60	73	Low
1126	Random	30	73	Low
1127	Random	55	73	High
1127	Random	55	73	High
1129	Random	60	73	Low
1129	Random	50	73	Low
1201	Random	80	73	Medium
1201	Random	85	73	Medium
1202	Random	65	73	Low
1202	Random	60	73	Low
1203	Random	65	73	Medium
1203	Random	70	73	High
1204	Random	50	73	Medium
1204	Random	75	73	Low
1205	Random	80	73	Medium
1205	Random	80	73	Medium
1206	Random	70	73	Low
1206	Random	50	73	Medium
1001	Regular	75	73	High
1001	Regular	75	73	Medium
1002	Regular	65	73	Medium
1002	Regular	68	73	Medium
1003	Regular	80	73	Low
1003	Regular	75	73	Medium
1004	Regular	75	73	High
1004	Regular	50	73	Medium
1005	Regular	73	73	High
1005	Regular	73	73	High
1006	Regular	81	73	High
1006	Regular	77	73	Medium
1007	Regular	67	73	High
1007	Regular	78	73	Medium
1008	Regular	70	73	High
1008	Regular	78	73	Medium
1009	Regular	75	73	Medium
1009	Regular	75	73	Medium
1010	Regular	76	73	Medium
1010	Regular	75	73	Medium
1011	Regular	63	73	High
1011	Regular	75	73	High
1012	Regular	73	73	High
1012	Regular	73	73	High
1013	Regular	73	73	High
1013	Regular	73	73	High
1014	Regular	73	73	High
1014	Regular	70	73	Medium
1015	Regular	75	73	High
1015	Regular	66	73	Medium
1016	Regular	70	73	Medium
1016	Regular	80	73	Medium
1018	Regular	66	73	High
1018	Regular	60	73	High
1019	Regular	75	73	Medium
1019	Regular	80	73	Medium
1020	Regular	75	73	High
1020	Regular	75	73	High
1022	Regular	71	73	Low
1022	Regular	75	73	Medium
1024	Regular	83	73	Medium
1024	Regular	75	73	Medium
1025	Regular	70	73	High
1025	Regular	70	73	High
1026	Regular	75	73	High
1026	Regular	83	73	High
1027	Regular	80	73	Medium
1027	Regular	80	73	Medium
1028	Regular	77	73	Medium
1028	Regular	75	73	Medium
1029	Regular	80	73	Low
1029	Regular	75	73	Low
1030	Regular	83	73	High
1030	Regular	73	73	High
1031	Regular	75	73	High
1031	Regular	75	73	Medium
1033	Regular	72	73	Medium
1033	Regular	72	73	Medium
1034	Regular	73	73	Medium
1034	Regular	76	73	Medium
1035	Regular	85	73	Medium
1035	Regular	72	73	High
1036	Regular	73	73	Medium
1036	Regular	73	73	Medium
1037	Regular	75	73	Medium
1037	Regular	75	73	High
1038	Regular	75	73	Medium
1038	Regular	75	73	Medium
1039	Regular	70	73	Medium
1039	Regular	80	73	High
1040	Regular	80	73	Medium
1040	Regular	63	73	Medium
1041	Regular	73	73	High
1041	Regular	73	73	High
1042	Regular	73	73	High
1042	Regular	73	73	High
1043	Regular	75	73	Medium
1043	Regular	73	73	Medium
1044	Regular	75	73	High
1044	Regular	65	73	Medium
1045	Regular	88	73	Medium
1045	Regular	80	73	Medium
1061	Regular	75	73	High
1061	Regular	70	73	High
1068	Regular	73	73	High
1068	Regular	73	73	High
1070	Regular	80	73	High
1070	Regular	80	73	High
1073	Regular	75	73	High
1073	Regular	75	73	High
1074	Regular	73	73	High
1074	Regular	62	73	High
1075	Regular	75	73	High
1075	Regular	80	73	High
1091	Regular	73	73	High
1091	Regular	73	73	High
1093	Regular	50	73	Medium
1093	Regular	85	73	High
1094	Regular	73	73	High
1094	Regular	73	73	High
1095	Regular	80	73	High
1095	Regular	80	73	Medium
1098	Regular	73	73	High
1098	Regular	73	73	High
1100	Regular	73	73	High
1100	Regular	73	73	High
1101	Regular	70	73	Medium
1101	Regular	70	73	Medium
1102	Regular	70	73	Medium
1102	Regular	70	73	High
1105	Regular	75	73	Medium
1105	Regular	80	73	Medium
1106	Regular	73	73	High
1106	Regular	73	73	High
1107	Regular	83	73	High
1107	Regular	83	73	High
1111	Regular	73	73	High
1111	Regular	73	73	Medium
1114	Regular	75	73	Medium
1114	Regular	75	73	Medium
1115	Regular	75	73	Medium
1115	Regular	80	73	Medium
1116	Regular	73	73	Medium
1116	Regular	72	73	Medium
1117	Regular	75	73	High
1117	Regular	75	73	High
1123	Regular	74	73	High
1123	Regular	70	73	High
1124	Regular	73	73	High
1124	Regular	72	73	High
1126	Regular	70	73	Medium
1126	Regular	70	73	Medium
1127	Regular	65	73	High
1127	Regular	78	73	High
1129	Regular	83	73	High
1129	Regular	73	73	High
1201	Regular	73	73	High
1201	Regular	63	73	Medium
1202	Regular	73	73	High
1202	Regular	73	73	High
1203	Regular	75	73	High
1203	Regular	75	73	High
1204	Regular	75	73	High
1204	Regular	75	73	High
1205	Regular	83	73	Medium
1205	Regular	82	73	Medium
1206	Regular	72	73	High
1206	Regular	70	73	Medium
1001	Hybrid	90	91	High
1001	Hybrid	90	91	Medium
1002	Hybrid	90	91	Medium
1002	Hybrid	90	91	Medium
1003	Hybrid	90	91	Medium
1003	Hybrid	95	91	Medium
1004	Hybrid	85	91	High
1004	Hybrid	93	91	High
1005	Hybrid	91	91	Medium
1005	Hybrid	91	91	Medium
1006	Hybrid	90	91	High
1006	Hybrid	91	91	High
1007	Hybrid	94	91	High
1007	Hybrid	90	91	Medium
1008	Hybrid	95	91	High
1008	Hybrid	95	91	High
1009	Hybrid	93	91	High
1009	Hybrid	85	91	High
1010	Hybrid	95	91	Medium
1010	Hybrid	90	91	Medium
1011	Hybrid	95	91	High
1011	Hybrid	90	91	High
1012	Hybrid	80	91	Medium
1012	Hybrid	94	91	Low
1013	Hybrid	90	91	Medium
1013	Hybrid	80	91	Medium
1014	Hybrid	90	91	High
1014	Hybrid	90	91	Medium
1015	Hybrid	95	91	High
1015	Hybrid	90	91	High
1016	Hybrid	95	91	High
1016	Hybrid	95	91	High
1018	Hybrid	95	91	High
1018	Hybrid	90	91	High
1019	Hybrid	80	91	Medium
1019	Hybrid	90	91	Medium
1020	Hybrid	85	91	Medium
1020	Hybrid	90	91	Medium
1022	Hybrid	95	91	High
1022	Hybrid	95	91	Medium
1024	Hybrid	92	91	Medium
1024	Hybrid	89	91	Medium
1025	Hybrid	92	91	High
1025	Hybrid	90	91	High
1026	Hybrid	90	91	High
1026	Hybrid	90	91	High
1027	Hybrid	100	91	Medium
1027	Hybrid	85	91	Medium
1028	Hybrid	95	91	High
1028	Hybrid	90	91	Low
1029	Hybrid	95	91	Medium
1029	Hybrid	95	91	Low
1030	Hybrid	92	91	High
1030	Hybrid	91	91	High
1031	Hybrid	90	91	Medium
1031	Hybrid	92	91	High
1033	Hybrid	90	91	Medium
1033	Hybrid	90	91	Medium
1034	Hybrid	90	91	Medium
1034	Hybrid	88	91	Medium
1035	Hybrid	90	91	High
1035	Hybrid	90	91	High
1036	Hybrid	95	91	High
1036	Hybrid	95	91	High
1037	Hybrid	85	91	High
1037	Hybrid	90	91	High
1038	Hybrid	90	91	Medium
1038	Hybrid	90	91	High
1039	Hybrid	85	91	High
1039	Hybrid	95	91	High
1040	Hybrid	91	91	High
1040	Hybrid	95	91	Medium
1041	Hybrid	92	91	High
1041	Hybrid	93	91	High
1042	Hybrid	90	91	High
1042	Hybrid	90	91	High
1043	Hybrid	85	91	Medium
1043	Hybrid	92	91	Medium
1044	Hybrid	95	91	Medium
1044	Hybrid	92	91	Medium
1045	Hybrid	90	91	Medium
1045	Hybrid	96	91	Medium
1061	Hybrid	90	91	High
1061	Hybrid	92	91	High
1068	Hybrid	90	91	High
1068	Hybrid	92	91	High
1070	Hybrid	90	91	High
1070	Hybrid	95	91	High
1073	Hybrid	90	91	Medium
1073	Hybrid	80	91	Medium
1074	Hybrid	90	91	High
1074	Hybrid	90	91	High
1075	Hybrid	80	91	High
1075	Hybrid	90	91	High
1091	Hybrid	90	91	High
1091	Hybrid	85	91	High
1093	Hybrid	98	91	High
1093	Hybrid	95	91	High
1094	Hybrid	92	91	Medium
1094	Hybrid	85	91	Medium
1095	Hybrid	85	91	Medium
1095	Hybrid	95	91	High
1098	Hybrid	85	91	High
1098	Hybrid	92	91	High
1100	Hybrid	95	91	High
1100	Hybrid	91	91	Medium
1101	Hybrid	95	91	Medium
1101	Hybrid	95	91	Medium
1102	Hybrid	90	91	High
1102	Hybrid	90	91	High
1105	Hybrid	96	91	Medium
1105	Hybrid	95	91	Medium
1106	Hybrid	95	91	High
1106	Hybrid	90	91	High
1107	Hybrid	92	91	High
1107	Hybrid	90	91	Medium
1111	Hybrid	95	91	High
1111	Hybrid	90	91	Medium
1114	Hybrid	90	91	High
1114	Hybrid	95	91	Medium
1115	Hybrid	20	91	Low
1115	Hybrid	90	91	Medium
1116	Hybrid	90	91	Medium
1116	Hybrid	90	91	Medium
1117	Hybrid	90	91	High
1117	Hybrid	95	91	High
1123	Hybrid	92	91	High
1123	Hybrid	90	91	High
1124	Hybrid	94	91	High
1124	Hybrid	91	91	High
1126	Hybrid	80	91	High
1126	Hybrid	90	91	High
1127	Hybrid	90	91	High
1127	Hybrid	92	91	High
1129	Hybrid	90	91	High
1129	Hybrid	90	91	Medium
1201	Hybrid	95	91	Medium
1201	Hybrid	92	91	High
1202	Hybrid	88	91	Medium
1202	Hybrid	87	91	Medium
1203	Hybrid	90	91	High
1203	Hybrid	93	91	High
1204	Hybrid	95	91	Medium
1204	Hybrid	95	91	High
1205	Hybrid	88	91	High
1205	Hybrid	94	91	High
1206	Hybrid	85	91	High
1206	Hybrid	90	91	Medium
1001	Random	80	91	Low
1001	Random	90	91	Medium
1002	Random	90	91	Medium
1002	Random	70	91	Low
1003	Random	95	91	Medium
1003	Random	90	91	Medium
1004	Random	90	91	High
1004	Random	95	91	High
1005	Random	90	91	High
1005	Random	90	91	Medium
1006	Random	98	91	High
1006	Random	91	91	High
1007	Random	89	91	Medium
1007	Random	88	91	Medium
1008	Random	95	91	Medium
1008	Random	95	91	High
1009	Random	80	91	Medium
1009	Random	80	91	Medium
1010	Random	95	91	Medium
1010	Random	80	91	Medium
1011	Random	90	91	Low
1011	Random	85	91	High
1012	Random	80	91	Low
1012	Random	90	91	Medium
1013	Random	85	91	Medium
1013	Random	90	91	Medium
1014	Random	90	91	High
1014	Random	85	91	Medium
1015	Random	98	91	High
1015	Random	95	91	High
1016	Random	60	91	Medium
1016	Random	90	91	High
1018	Random	85	91	Medium
1018	Random	90	91	Medium
1019	Random	90	91	Medium
1019	Random	60	91	Medium
1020	Random	90	91	Medium
1020	Random	85	91	Medium
1022	Random	90	91	Medium
1022	Random	85	91	Medium
1024	Random	78	91	Medium
1024	Random	82	91	Medium
1025	Random	85	91	Low
1025	Random	90	91	Medium
1026	Random	85	91	Medium
1026	Random	90	91	Medium
1027	Random	80	91	Medium
1027	Random	90	91	Medium
1028	Random	95	91	Medium
1028	Random	90	91	High
1029	Random	90	91	Medium
1029	Random	95	91	Low
1030	Random	92	91	Medium
1030	Random	92	91	Medium
1031	Random	85	91	Medium
1031	Random	95	91	Medium
1033	Random	90	91	Medium
1033	Random	90	91	Medium
1034	Random	88	91	Low
1034	Random	90	91	Medium
1035	Random	88	91	Medium
1035	Random	90	91	Low
1036	Random	85	91	Low
1036	Random	90	91	Medium
1037	Random	90	91	High
1037	Random	85	91	High
1038	Random	95	91	Low
1038	Random	90	91	Low
1039	Random	80	91	Medium
1039	Random	95	91	High
1040	Random	90	91	High
1040	Random	95	91	High
1041	Random	93	91	Medium
1041	Random	85	91	Medium
1042	Random	90	91	Medium
[truncated: 221 more rows]
