# Supplementary material for: Graphical Aids to the Estimation and Discrimination of Uncertain Numerical Data
Source: PLoS One. 2015 Oct 27;10(10):e0141271. doi: 10.1371/journal.pone.0141271 (PMC4634229; doi:10.1371/journal.pone.0141271)
Supplement: S1 File — (ZIP) [file pone.0141271.s001.zip › data/metadata.txt]

Metadata for Graphical Aids to the Estimation and Discrimination of Uncertain Numerical Data

The data are contained in "estimation.csv" and "discrimination.csv" which are comma separated ascii format files. 
The variable labels are contained in the first row of the files. 

1. The estimation.csv file includes the results of the absolute numerosity estimation.

Explanation of each field is as below:

user_id:          participant's login ID to the experiment system.
stimulus_type:    three different types of stimulus (i.e., Regular (Type I), Hybrid (Type II), and Random (Type III)).
estimated_number: participant's estimation for the absolute numerosity.
true_number:      the true numerosity.
user_confidence:  participant's confidence for each stimulus (i.e., Low, Medium and High).


2. The discrimination.csv file includes the results of the relative numerosity estimation.

Explanation of each field is as below:

user_id:              participant's login ID to the experiment system.
stimulus_type:        three different types of stimulus (i.e., Regular (Type I), Hybrid (Type II), and Random (Type III)).
left_value:           the number of black dots in a graphical dot array in a left side stimulus.
right_value:          the number of black dots in a graphical dot array in a right side stimulus.
discrimination_value: participant's answer -- 0 indicates the left side's stimulus has the larger number of black dots and 1 indicates the right side stimulus is more numerous. 
true_discrimination:  the true answer.
correct:              the evaluation of participants' answers -- Yes (correct) and No (wrong).
weber_fraction:       Weber fraction between the two graphical arrays of dots.
user_confidence:      participant's confidence for each answer (i.e., Low, Medium and High).		
